# Supplementary material for: Large‐scale distribution of bacterial communities in the Qaidam Basin of the Qinghai–Tibet Plateau
Source: Microbiologyopen. 2019 Aug 26;8(10):e909. doi: 10.1002/mbo3.909 (PMC6813490; doi:10.1002/mbo3.909)
Supplement: Supplementary file 1 [file MBO3-8-e909-s001.xlsx]

## Sheet: genus_ratio_change_name
	A1	A2	A3	A4	A5	A6	A7	A8	A9	A10	B1	B2	B3	B4	B5	B6	B7	B8	B9	C1	C2	C3	C4	C5	C6	C7	C8	D1	D2	D3	D4	D5	D6	D7	D8
Sphingomonas	6.94	5.91	6.61	1.58	8.58	4.45	6.79	0.28	5.5	5.8	5.34	7.07	7.3	4.89	6.65	8.74	3.06	6.04	7.35	15.69	2.28	1.12	5.32	7.32	0.24	3.62	2.77	1.3	6.52	6.91	0.28	7.69	0.84	0.42	4.65	5.02429
Brevundimonas	1.38	0.18	1.1	0.34	0.53	0.2	0.19	0.53	1.31	0.57	0.68	2.69	0.77	0.18	3.59	1.72	0.17	0.29	0.37	1.38	0.09	0.34	5.55	0.88	0.97	5.02	0.16	0.4	2.76	0.29	1.8	47.82	0.07	0.42	42.76	3.64286
Salinimicrobium	0.06	0	0.08	0.26	0.07	0.01	0.02	0.06	7.88	0.01	0.01	3.67	0.11	0	1.16	0.34	8.2	0.96	0.61	1.16	0	0.16	0.12	0.01	0.06	8.7	0.28	28.68	0.06	2.69	9.87	0.03	0.27	21.6	0.01	2.77743
Iamia	0.48	0.27	0.48	0.1	0.13	0.47	0.12	0.05	9.56	0.38	0.34	5.18	0.16	0.11	18.84	0.5	0.09	0.39	0.22	1.04	0.54	0.29	27.95	8.38	0.03	6.07	0.11	0.13	6.89	0.2	0.05	0	0.25	0	0	2.56571
Gp6	2.58	5.77	1.9	1.07	2.57	6.43	4.54	0.42	0.03	3.05	5.11	0.24	2.1	5.81	0.51	1.68	1.08	1.19	2.71	0.34	5	1.49	0.18	0.29	0.26	0.23	3.24	0.07	1.16	0.8	0.01	0.25	3.23	0.01	0.4	1.87857
Gemmatimonas	2.54	2.98	2.51	0.9	3.08	3.77	4.13	0.18	1.3	4.78	4.96	1.06	2.25	4.75	1.92	2.01	1.02	2.57	4.7	1.43	1.9	0.98	1.4	1.14	0.01	0.54	2.07	0.32	1.55	1.4	0.05	0.06	1.03	0.23	0.01	1.87229
Aciditerrimonas	6.04	1.31	2.37	0.72	4.95	1.48	1.53	0.83	0.13	5.42	2.94	0.8	6.12	2.12	0.61	2.06	0.78	1.3	2.5	2.29	0.59	0.76	1.19	4.36	0.33	1.68	1.01	0.24	5.08	1.16	0.01	0	0.43	0	0	1.804
Halomonas	0	0	0.05	2.6	0.02	0	0.03	9.44	0.48	0	0.01	0.01	0.01	0	0.51	0.17	0.34	1.31	0	0.02	0	1	0.02	0.01	1.05	7.17	0.78	5.5	0.04	0.35	23.92	0.04	0.22	0.85	0	1.59857
Gp16	1.79	3.4	1.57	0.9	2.56	3.62	2.54	0.98	0.45	2.25	2.67	0.94	2.52	2.46	0.42	4.47	0.84	0.98	2.77	1.36	5.37	0.83	1.06	1.32	0.05	0.37	1.06	0.26	1.45	1.31	0.02	0.08	1.49	0.01	0.13	1.55143
Gp4	3.44	5.76	0.55	0.04	0.57	4.93	5.95	0.05	0.01	1.44	2.88	0.01	3.77	4.86	0.04	0.04	0.05	0.03	1.69	0.02	8.02	0.11	0.03	0.16	0.01	0.04	1.18	0.01	0.29	0	0.02	0.15	1.38	0.01	0.11	1.36143
Euzebya	0.45	0.04	0.76	3.12	0.59	0.12	0.15	0.7	1.89	0.68	0.38	6.52	0.3	0.18	2.71	2	0.71	1.74	0.93	1.08	0.02	1.28	2.18	1.16	10.7	2.54	0.57	0.63	0.75	1.71	0.01	0.01	0.41	0.07	0.05	1.34686
WPS-1_genera_incertae_sedis	0.89	2.05	1.32	0.37	1.65	2.22	4.77	0.04	0.53	2.13	0.46	0.49	2.43	7.92	0.35	0.55	1.3	1.97	3.56	0.72	0.89	0.6	0.16	0.64	0.04	0.1	0.92	0.12	0.88	2.21	0.01	0.01	0.57	0	0	1.22486
Nocardioides	4.47	0.68	2.51	0.5	0.9	0.85	0.98	0.06	0.16	2.08	1.69	0.89	3.39	1.09	0.05	2.41	1.45	0.99	1.41	2.41	0.36	1.16	0.05	0.71	0.02	0.41	3.08	1.4	1.43	3.61	0.23	0.03	0.54	0.03	0.01	1.20114
Gp10	0.63	1.24	0.44	1.7	0.45	0.73	1.01	1.27	0.01	0.57	0.72	0.19	0.47	0.88	0.1	0.45	0.77	1.16	0.49	0.06	0.59	2.51	0.1	0.01	16.3	0.09	2.25	0.04	0.03	1.1	0.02	0.01	3.76	0.01	0.02	1.148
Arthrobacter	1.08	0.24	3.55	0.18	1.87	0.15	0.4	0.01	0.4	1.55	0.5	0.23	0.55	0.16	0.09	1.12	0.43	0.03	0.5	7.62	0.02	0.04	0.05	0.61	0.01	0.65	0.06	6.51	1.21	8.85	0.35	0.03	0.01	0.16	0.01	1.12086
Gaiella	1.91	3	1.13	0.17	1.65	3.47	3	0.13	0.46	1.83	4.21	0.3	1.99	3.16	1.3	1.15	0.35	0.3	1.71	0.82	1.88	0.33	0.98	0.49	0.03	0.26	0.34	0.07	1.8	0.25	0.01	0.01	0.56	0.06	0.03	1.11829
Pontibacter	0.2	0	1.04	0.23	0.13	0	0.02	0.02	0.75	0.05	0.02	0.85	0.16	0	0.16	1.01	1.64	0.59	0.23	1.5	0	0.08	0.07	0.03	0.01	1.51	0.11	6.42	0.5	3.77	2.14	0	0	9.38	0	0.932
Planococcus	0.32	0.02	0.13	0	0.04	0	0	0.02	0.18	0.42	0.01	0	0.2	0	0.08	0.24	0.15	0	0.01	0.56	0	0	0.01	0	0.01	2.08	0.19	7.24	0.01	2.98	12.71	0.01	0	4.93	0	0.93
Gp7	1.65	2.06	1.18	0.46	1.42	1.47	2.06	0.17	0.31	1.39	1.8	1.07	2.42	2.23	0.94	0.93	0.54	1.73	1.54	0.99	1.1	0.31	0.46	0.5	0.1	0.38	1.17	0.08	0.26	0.46	0.01	0.02	0.83	0.01	0.1	0.918571
Spartobacteria_genera_incertae_sedis	0.78	4.38	0.84	0.09	0.84	1.4	3.87	0.01	0.12	0.74	0.46	0.07	0.91	2.41	0.04	0.04	0.29	1.33	2.98	0.5	2.6	0.97	0.03	1.2	0.01	0.03	1.29	0.03	0.92	0.37	0	0.06	0.43	0.01	0.02	0.859143
Pseudomonas	0.42	0.11	0.24	0.66	0.12	0.22	0.31	1.05	0.39	0.11	0.27	0.64	0.2	0.04	1.01	0.39	0.26	0.14	0.19	0.35	0.15	0.19	0.82	0.12	0.33	1.2	0.22	1.72	0.56	0.24	3.34	5.67	0.22	0.45	7.66	0.857429
Subdivision3_genera_incertae_sedis	0.82	1.95	1.6	0.69	1.32	1.46	1.64	0.38	0.13	1.08	1.18	0.18	0.85	2.25	0.14	1.54	1.12	0.95	1.37	0.23	2.48	1.1	0.05	0.06	0.22	0.44	1.07	0.2	0.87	0.64	0.01	0.05	1.84	0.01	0.05	0.856286
Nitriliruptor	0.07	0.02	0.2	3.39	0.02	0.02	0.06	0.46	3.41	0.04	0.02	3.15	0.07	0.03	3.94	5.01	0.18	1.16	0.36	0.24	0	0.65	0.7	0.04	0.5	2.32	0.61	1.09	0.11	0.3	0.03	0	0.54	0.53	0	0.836286
Nafulsella	0.01	0	0.03	0.19	0.01	0	0	0.01	2.7	0	0	1.45	0	0	0.12	0.05	1.45	0.08	0.03	3.23	0	0.01	0.06	0.02	0.01	3.25	0.05	0.93	0.01	0.12	3.8	0	0.02	7.52	0.01	0.719143
Solirubrobacter	2.09	0.57	0.88	0.07	1.44	0.99	0.96	0.02	0.13	1.69	1.73	0.28	1.58	1.23	0.64	0.42	0.17	0.18	1.06	0.52	0.65	0.34	0.69	3.14	0.01	0.12	0.22	0.07	1.34	0.25	0.01	0	0.13	0.01	0.02	0.675714
Pirellula	0.69	0.92	0.98	0.51	1.02	1.43	0.91	0.13	0.94	0.98	0.81	0.26	0.54	1.27	0.15	0.53	0.91	0.88	1.33	0.19	1.38	1.38	0.02	0.14	0.01	0.06	0.51	0.06	0.84	0.44	0	0	1.68	0.01	0.02	0.626571
Rhodoligotrophos	0.16	0.03	0.44	3.12	0.26	0.18	0.12	2.7	0.22	0.33	0.15	0.76	0.1	0.04	0.29	2.26	1.54	1.16	0.34	0.11	0.07	1.04	0.37	0.01	1.95	0.56	1.17	0.36	0.28	0.67	0.01	0	0.96	0.01	0.04	0.623143
Rubrobacter	1.12	0.15	0.62	0.05	0.14	0.22	0.59	0.01	2.4	1.14	0.78	0.79	0.92	0.71	2.65	0.19	0.16	0.47	1.32	0.7	0	0.04	1.36	2.28	0.01	0.16	0.19	0.04	1.99	0.27	0.01	0.01	0.02	0.03	0.02	0.616
Bacillus	0.85	0	0.77	0.33	0.08	0.03	0.03	0.15	0.03	2.47	0.39	0.04	0.41	0.09	0.11	0.49	0.36	0.82	0.28	0.08	0.09	0.27	0.03	0.01	0.03	0.32	0.11	0.44	0.14	3.28	7.08	0.28	0.09	0.02	0.29	0.579714
Saccharibacteria_genera_incertae_sedis	0.92	0.28	0.6	1.44	0.51	0.45	0.33	0.3	0.19	0.69	1.63	0.72	1.72	0.42	0.14	0.03	0.93	0.82	0.9	1.09	0.25	0.43	0.05	1.15	1.4	0.76	0.39	0.04	0.28	0.26	0.08	0.06	0.73	0.14	0	0.575143
Thermoleophilum	1.02	0.78	0.5	0.69	0.92	1.45	0.8	0.12	0.01	1.08	1.33	0.52	1.05	0.91	0.56	0.69	0.38	0.79	0.78	0.29	1.11	1.46	0.79	0.23	0.02	0.07	0.37	0.04	0.41	0.48	0.01	0.01	0.45	0	0	0.574857
Chelativorans	1.31	0.36	1.24	0.67	0.96	0.88	1.09	0.26	1.09	1.26	1.08	0.64	1	0.75	0.29	0.4	0.4	0.2	0.67	0.88	0.32	0.07	0.31	0.74	0	0.23	0.37	0.07	1.09	0.62	0	0.02	0.2	0	0	0.556286
Conexibacter	0.82	0.6	0.66	0.54	1.89	0.35	0.39	0.07	1.12	0.58	0.63	0.59	0.54	0.43	0.81	0.68	0.27	0.41	0.58	0.84	0.26	0.31	0.84	1.17	0.01	1.05	0.22	0.17	0.74	0.88	0.01	0.02	0.45	0.02	0.02	0.542
Acinetobacter	0.16	0.01	0.14	0.08	0.07	0.04	0.02	0.05	0.18	0.07	0.11	0.43	0.08	0.03	0.73	0.15	0.03	0.02	0.04	0.2	0.01	0.05	0.86	0.09	0.14	0.72	0.03	0.06	0.33	0.01	0.27	6.36	0.13	0.09	6.74	0.529429
Ohtaekwangia	0.83	0.33	0.81	0.19	0.44	0.42	0.92	0.1	0.36	0.82	0.84	0.37	0.43	1.27	0.03	1.13	0.62	1.42	1.47	1.2	0.13	0.5	0.04	0.13	0	0.12	0.62	0.15	0.87	0.8	0	0.02	0.23	0	0.08	0.505429
Aquihabitans	0.59	0.47	0.43	0.8	0.42	0.62	0.49	0.26	0.41	0.65	0.65	0.9	0.87	0.37	0.75	2.34	0.29	0.4	0.43	0.4	0.57	0.27	0.23	0.36	0.13	0.95	0.24	0.38	0.56	0.42	0.01	0	0.28	0.05	0.03	0.486286
Kallotenue	0.37	0.15	0.9	0.05	1.12	0.12	0.57	0	1.05	0.86	0.19	0.27	0.56	0.23	1.23	0.25	0.18	0.11	0.65	2	0.03	0.02	0.75	3.04	0	0.1	0.13	0.05	1.76	0.21	0.01	0	0	0.01	0	0.484857
Gp21	0	0	0	0.17	0	0	0	13.17	0	0	0	0	0	0	0.04	0	0.04	0.08	0.01	0.02	0.01	0.42	0.01	0	0.45	0.01	0.44	0	0	0	0	0	0.14	0	0	0.428857
Altererythrobacter	0.37	0.13	0.81	0.13	0.97	0.03	0.02	0.29	0.2	0.27	0.28	0.4	0.14	0.47	0.09	1.13	0.94	0.84	0.81	0.31	0.02	0.35	0.01	0.01	0.05	0.79	0.31	2.5	0.37	0.79	0.18	0.1	0.17	0.67	0.04	0.428286
Rubellimicrobium	0.32	0.11	1.55	0.14	1.69	0.02	0.15	0	0.48	0.29	0.1	1.89	0.07	0.05	0.21	0.54	0.31	0.07	0.09	2.03	0	0.04	0.22	1.16	0.01	0.44	0.06	0.25	0.74	0.93	0.06	0.03	0	0.76	0.03	0.424
Devosia	0.27	0.17	0.81	0.22	0.38	0.26	0.11	0.12	0.29	0.17	0.4	0.47	0.07	0.43	0.17	0.54	0.98	0.36	0.21	0.78	0.2	0.21	0.17	0.1	0.06	0.49	0.07	0.47	0.28	0.62	0.44	1.28	0.21	1.41	1.24	0.413143
Lactococcus	0.17	0	0.13	0.05	0.05	0.02	0.01	0.05	0.21	0.07	0.07	0.4	0.09	0.02	0.51	0.13	0.01	0.03	0.04	0.17	0	0.06	0.68	0.06	0.17	0.69	0.02	0.04	0.34	0.01	0.19	4.71	0	0.07	5	0.407714
Ilumatobacter	0.32	1.05	0.3	0.26	0.48	0.95	0.6	0.4	0.06	0.64	0.42	0.1	0.41	0.5	0.04	0.54	0.41	0.5	0.8	0.22	1.78	0.42	0.06	0.11	0.33	0.12	0.38	0.07	0.18	0.32	0.01	0.05	1.07	0	0.03	0.398
Palleronia	0	0	0	0	0.01	0	0	0.01	0.07	0	0	0.09	0	0	0.06	0.01	0.45	0.01	0	0.03	0	0	0.02	0	0	2.3	0.02	3.08	0.01	0.09	1.49	0.01	0.03	6.12	0	0.397429
Gimesia	0.07	0.17	0.2	1.59	0.14	0.25	0.13	0.71	0.02	0.39	0.09	0.24	0.07	0.09	0.51	0.57	1.22	0.7	0.44	0.02	0.29	1.34	0.12	0	0.21	0.58	0.5	0.16	0.25	0.39	0	0	1.86	0	0	0.380571
Ralstonia	0.07	0.06	0.11	0.03	0.03	0.02	0.01	0.04	0.07	0.06	0.13	0.24	0.05	0.04	0.33	0.12	0.01	0.03	0.09	0.12	0.01	0.04	0.64	0.06	0.08	0.67	0.06	0.03	0.24	0.05	0.16	4.14	0.01	0.03	5.14	0.372
Anoxybacillus	0.16	0.01	0.1	0.03	0.05	0.03	0.01	0.06	0.17	0.07	0.06	0.37	0.07	0.02	0.47	0.11	0.02	0.02	0.03	0.15	0	0.03	0.55	0.07	0.14	0.5	0.02	0.05	0.25	0.02	0.17	3.74	0	0.06	5.27	0.368
Nitrolancea	0.23	0.06	0.63	0.48	0.27	0.11	0.15	0.03	3.35	0.3	0.12	1.5	0.19	0.09	0.72	0.33	0.33	0.3	0.28	0.53	0.08	0.08	0.63	0.41	0.07	0.2	0.3	0.2	0.18	0.6	0.01	0	0.08	0.02	0	0.367429
Aliifodinibius	0	0	0	1.23	0	0	0	1.09	0.02	0	0	0.42	0	0	0.01	0.05	0.64	0.17	0.01	0.11	0	0.04	0.01	0	6.07	0.26	1.36	0	0.01	0.01	0.01	0	0.74	0.02	0	0.350857
Gracilimonas	0	0	0	3.02	0	0	0.03	1.92	0	0	0	0	0	0	0	0.04	0.06	0.3	0	0	0	0.09	0.02	0	3.83	0.01	1.04	0	0.01	0	0.01	0	1.01	0	0	0.325429
Thermogutta	0.31	0.39	0.42	0.26	0.27	0.6	0.59	0.2	0.65	0.52	0.3	0.09	0.29	0.45	0.06	0.18	0.58	0.84	1.2	0.04	0.49	0.92	0.06	0.06	0	0.07	0.39	0.03	0.18	0.36	0	0	0.58	0	0	0.325143
Aridibacter	0.53	1.45	0.81	0.08	0.5	1.18	0.72	0.01	0	0.73	0.36	0.03	0.59	0.56	0.01	0.09	0.23	0.43	0.74	0.06	0.45	0.1	0	0.05	0	0.02	0.66	0.02	0.13	0.41	0	0.05	0.16	0	0.03	0.319714
Rhodopirellula	0.11	0.02	0.28	1.26	0.03	0.02	0.03	0.28	3.6	0.02	0	0.49	0.04	0.01	0.17	0.22	0.72	0.53	0.24	0.07	0.01	0.37	0.02	0.03	0.09	0.98	0.05	0.56	0.05	0.19	0.01	0	0.34	0.14	0	0.313714
Adhaeribacter	0.31	0.02	1.42	0.11	0.92	0.03	0.08	0	0.11	0.22	0.1	0.57	0.09	0.06	0.04	0.1	0.28	0.11	0.13	2.05	0	0.02	0.11	2.36	0	0.16	0.1	0.04	0.22	0.59	0.12	0	0	0.03	0.02	0.300571
Flavisolibacter	0.85	0.32	2.09	0.13	0.96	0.23	0.55	0	0.01	0.35	0.46	0.17	0.51	0.31	0.08	0.04	0.2	0.12	0.24	0.6	0.01	0.03	0	0.56	0	0.01	0.2	0.02	0.69	0.2	0.01	0	0	0	0	0.284286
Truepera	0.14	0.01	0.1	0.49	0.02	0.01	0.02	0.3	2.3	0.05	0.02	1	0.02	0	0.25	0.43	0.61	0.2	0.08	0.15	0	0	0.4	0.18	1.11	0.8	0.18	0.11	0.15	0.12	0.02	0	0.23	0.1	0	0.274286
Blastopirellula	0.02	0.07	0.31	1.38	0.01	0.15	0.16	0.78	0.01	0.08	0.04	0.1	0.03	0.03	0.02	0.1	0.42	0.42	0.13	0	0.23	1.92	0	0	0.15	0.19	0.5	0.01	0.01	0.07	0	0	2.2	0	0	0.272571
Gemmata	0.41	0.98	0.48	0.2	0.76	0.94	0.85	0.12	0.02	0.35	0.33	0.03	0.43	0.67	0.03	0.08	0.15	0.1	0.25	0.01	0.93	0.23	0.01	0.04	0.05	0.03	0.2	0.01	0.15	0.06	0	0	0.6	0	0	0.271429
Kofleria	0.3	0.99	0.4	0.07	0.34	0.44	0.73	0.05	0.1	0.39	0.44	0.1	0.41	0.78	0.04	0.29	0.12	0.48	0.26	0.39	0.7	0.33	0.03	0.28	0	0.07	0.33	0.02	0.3	0.14	0	0	0.09	0	0	0.268857
Nesterenkonia	0	0	0.05	0.03	0	0	0	0	0.01	0	0	0	0.1	0	0.07	0.17	0	0	0	0	0	0	0	0	0	0	0	0.04	0.01	3.89	0	0	0	4.53	0.03	0.255143
Microvirga	0.34	0.16	1.11	0.08	1.38	0.1	0.59	0.01	0.12	0.44	0.31	0.24	0.35	0.22	0.08	0.17	0.27	0.14	0.18	0.66	0.02	0.01	0.02	0.29	0	0.03	0.1	0.06	0.84	0.6	0.01	0	0	0	0	0.255143
Marmoricola	0.4	0.18	0.37	0.07	0.45	0.32	0.25	0.03	0.15	0.41	0.29	0.45	0.48	0.19	0.32	0.43	0.2	0.06	0.22	0.27	0.16	0.02	0.09	0.5	0	0.18	0.11	0.09	0.45	1.14	0.03	0.05	0.01	0.02	0.03	0.240571
Gp3	0.25	0.64	0.33	0.22	0.41	0.52	0.27	0.68	0	0.37	0.26	0.01	0.24	0.3	0.01	0.04	0.16	0.13	0.12	0.01	1.08	0.21	0	0.02	0.09	0.01	0.74	0.01	0.16	0.21	0	0	0.73	0	0.01	0.235429
Phenylobacterium	0.25	0.21	0.28	0.02	0.13	0.23	0.18	0.04	0.04	0.08	0.28	0.15	0.22	0.24	0.12	0.18	0.13	0.04	0.08	0.1	0.13	0.01	0.23	0.06	0.04	0.16	0.05	0.03	0.2	0.06	0.07	1.82	0.04	0.02	2.04	0.227429
Aquisphaera	0.46	0.6	0.32	0.3	0.32	0.46	0.59	0.16	0.21	0.49	0.3	0.05	0.65	0.55	0.08	0.08	0.17	0.12	0.31	0.08	0.48	0.12	0	0.13	0.05	0.02	0.12	0.02	0.31	0.12	0	0	0.16	0	0.05	0.225143
Phycisphaera	0.1	0.13	0.16	0.94	0.06	0.19	0.12	0.36	0.28	0.11	0.16	0.13	0.14	0.25	0.02	0.11	0.66	0.21	0.26	0.01	0.25	0.71	0	0.01	0.2	0.07	0.18	0.01	0.03	0.17	0	0	1.72	0.01	0	0.221714
Massilia	0.41	0.35	0.51	0.05	0.25	0.32	0.18	0	0.06	0.09	0.61	0.43	0.22	0.35	0.09	0.02	0.47	0.03	0.06	0.65	0.05	0.01	0	0.15	0	0.07	0.02	0.8	0.08	0.52	0.78	0.03	0.01	0	0.06	0.220857
Marinobacter	0	0	0.01	0.08	0	0	0.01	2.84	0	0	0	0.01	0	0	0	0.1	1.09	0.33	0.06	0.01	0	0.36	0	0	0.1	0.08	1.27	0.24	0.01	0.01	0.7	0	0.4	0	0	0.220286
Tepidisphaera	0.09	0.17	0.23	0.19	0.18	0.34	0.23	0.05	0.75	0.2	0.12	0.48	0.08	0.37	0	0.08	0.71	0.43	0.4	0.49	0.12	0.1	0	0.04	0	0.07	0.13	0.1	0.08	0.51	0	0.01	0.45	0.01	0	0.206
Blastocatella	0.35	0.88	0.42	0.01	0.59	0.56	0.58	0	0	0.28	0.31	0	0.41	0.42	0	0.02	0.02	0.14	0.48	0.04	0.14	0.02	0.01	0.54	0	0.01	0.24	0.01	0.37	0.05	0	0	0.11	0	0	0.200286
Blastococcus	0.19	0.05	0.31	0.07	0.62	0.05	0.24	0.01	0.22	0.33	0.07	0.97	0.21	0.16	0.12	0.56	0.19	0.03	0.11	0.43	0.05	0.01	0.13	0.29	0	0.11	0.06	0.17	0.47	0.63	0.04	0	0	0.09	0.01	0.2
Sphaerobacter	0.13	0.07	0.19	0.71	0.17	0.08	0.19	0.05	0.58	0.29	0.32	0.46	0.13	0.22	0.64	0.17	0.15	0.21	0.28	0.1	0.09	0.07	0.32	0.19	0.33	0.11	0.13	0.03	0.12	0.27	0	0	0.07	0	0	0.196286
Methyloceanibacter	0.22	0.21	0.17	0.82	0.22	0.54	0.09	0.36	0	0.39	0.52	0	0.15	0.14	0.01	0.21	0.24	0.17	0.13	0	0.7	0.38	0	0	0.13	0.04	0.12	0.01	0.18	0.01	0	0	0.7	0	0	0.196
Zunongwangia	0	0	0	0.01	0	0	0	0	0.13	0	0	0.01	0	0	0.01	0	0.08	0	0	0	0	0	0.01	0	0	0.32	0	0.02	0.01	0	0.65	0	0.01	5.47	0	0.192286
Fulvivirga	0.03	0	0.1	0.13	0.01	0	0	0.1	1.88	0.01	0	0.43	0	0	0.16	0.43	0.38	1.04	0.17	0.07	0	0.05	0.03	0.01	0	0.88	0.1	0.11	0.02	0.09	0.02	0	0.18	0.17	0	0.188571
Segetibacter	0.13	0.05	1.02	0.01	1.82	0.03	0.18	0	0	0.25	0.15	0.01	0.12	0.04	0.04	0	0.02	0.01	0.09	0.35	0.01	0	0.01	0.98	0	0.01	0.04	0	1.12	0.06	0.01	0	0	0	0	0.187429
Maribius	0	0	0.04	0.01	0	0	0	0.07	0.29	0.01	0	0.18	0	0	0.05	0.03	0.12	0.12	0.01	0.25	0	0.05	0.01	0	0	0.4	0.02	0.57	0	0.05	0.4	0	0.05	3.36	0	0.174
Opitutus	0.23	0.54	0.32	0.11	0.12	0.41	0.4	0.02	0.01	0.24	0.29	0.03	0.24	0.51	0	0.29	0.13	0.15	0.17	0.02	0.39	0.3	0	0.01	0.02	0.01	0.25	0	0.36	0.2	0	0.02	0.2	0	0.02	0.171714
Kocuria	0.07	0.01	0.28	0.03	0.07	0	0.02	0.01	0.09	0.23	0.05	0.32	0.21	0.03	0	0.05	0.26	0	0.03	0.94	0	0	0.01	0.02	0.01	0.45	0.03	1.64	0.08	0.45	0.33	0	0	0.1	0	0.166286
Geobacillus	0.05	0.01	0.06	0.01	0.02	0	0.01	0.01	0.04	0.03	0.02	0.16	0.03	0.01	0.19	0.05	0.01	0.01	0.02	0.06	0	0.02	0.23	0.02	0.04	0.17	0.01	0.01	0.08	0	0.06	1.83	0	0.02	2.31	0.16
Streptomyces	1.23	0.08	0.62	0.04	0.13	0.17	0.25	0	0.01	0.09	0.09	0.03	0.23	0.16	0.04	0.08	0.23	0.17	0.47	0	0.06	0.12	0	0.03	0	0.13	0.27	0.03	0.46	0.23	0.01	0.01	0.07	0	0	0.158286
Gp17	0.22	0.56	0.09	0.01	0.16	0.56	0.28	0.13	0	0.16	0.26	0.07	0.26	0.34	0.02	0.06	0.03	0.05	0.12	0.03	0.95	0.06	0	0.03	0.01	0.04	0.31	0.01	0.06	0.02	0	0.02	0.38	0	0.01	0.151714
Albidovulum	0	0	0	0.01	0	0	0	1.05	0	0	0	0	0	0	0	0.01	0	0.22	0	0	0	0.42	0	0	2.52	0	0.72	0	0	0	0	0	0.22	0	0	0.147714
Mesorhizobium	0.14	0.12	0.1	0.12	0.06	0.28	0.08	0.07	0.08	0.24	0.22	0.09	0.1	0.19	0.04	0.09	0.56	0.07	0.13	0.03	0.12	0.05	0.11	0.02	0.05	0.1	0.11	0.04	0.18	0.07	0.02	0.56	0.09	0.05	0.76	0.146857
Parcubacteria_genera_incertae_sedis	0.07	0.32	0.11	0.17	0.09	0.29	0.13	0.43	0.01	0.1	0.08	0.03	0.07	0.12	0	0.01	0.27	0.25	0.23	0	0.75	0.33	0	0.07	0.21	0.04	0.13	0	0.04	0.08	0	0	0.67	0.01	0	0.146
Halobacillus	0	0	0.01	0	0	0	0	0.13	0.01	0	0	0	0	0	0	0.11	0.03	0	0	0	0	0	0	0	0	0.04	0	0.03	0.01	1.11	3.54	0	0.03	0	0	0.144286
Aestuariibacter	0	0	0.01	0	0	0	0	0	0	0	0	0	0	0	0	0	0.01	0	0	0	0	0	0	0	0	0.06	0	1.65	0	0	3.06	0	0	0.09	0	0.139429
Thermasporomyces	0.09	0.08	0.02	0	0.02	0.15	0.11	0	0	0.12	0.1	0	0.08	0.17	0.04	0.05	0.02	0	0.02	0.01	0.05	0	3.62	0.09	0	0	0	0.01	0.01	0	0	0	0	0	0	0.138857
Geminicoccus	0.16	0.07	0.22	0.39	0.1	0.12	0.12	0.11	0.01	0.36	0.2	0.06	0.12	0.02	0.02	0.07	0.5	0.2	0.25	0.02	0.36	0.36	0.05	0.01	0.03	0.02	0.23	0.01	0.04	0.15	0.01	0.04	0.43	0	0	0.138857
Schlesneria	0.05	0.13	0.19	0.06	0.04	0.1	0.04	0.03	0	0.24	0.09	0.09	0.1	0.04	0.26	0.11	0.47	0.6	0.48	0.04	0.1	0.67	0.08	0	0	0.05	0.18	0.02	0.13	0.17	0	0	0.18	0	0	0.135429
Thioprofundum	0.01	0.03	0.02	0.25	0	0.01	0.02	0.49	0	0.08	0.02	0	0.01	0	0	0.08	0.85	0.24	0.11	0.01	0.03	0.35	0.01	0	0.08	0.02	1.06	0.01	0.01	0.12	0.01	0	0.8	0	0	0.135143
Planomicrobium	0.01	0	0.48	0.04	0	0	0.01	0.01	0	0.03	0	0.04	0.03	0	0	0	0.16	0	0	0.06	0	0	0.01	0	0	0.13	0	0.71	0.02	0.55	2.05	0.01	0	0.33	0.02	0.134286
Nitrospira	0.18	0.4	0.16	0.12	0.13	0.27	0.19	0.1	0.01	0.11	0.21	0.03	0.22	0.18	0.08	0.06	0.12	0.13	0.12	0.03	0.55	0.15	0.03	0.03	0.05	0.07	0.37	0.02	0.21	0.06	0.01	0	0.29	0	0	0.134
Lysobacter	0.19	0.36	0.18	0.08	0.05	0.16	0.02	0.03	0.01	0.09	0.13	0.12	0.18	0.11	0	0.45	0.39	0.17	0.45	0.21	0.03	0.21	0.01	0.11	0.01	0.04	0.06	0.16	0.04	0.09	0.29	0.04	0.12	0.02	0.03	0.132571
Ramlibacter	0.22	0.1	0.39	0.07	0.32	0.16	0.23	0	0.02	0.12	0.36	0.06	0.44	0.19	0.02	0.1	0.07	0.06	0.06	0.21	0.05	0.01	0.02	0.07	0.01	0.05	0.13	0.04	0.24	0.22	0.02	0	0.02	0	0.01	0.116857
Litorilinea	0.09	0.07	0.13	0.23	0.12	0.14	0.09	0.08	0.38	0.15	0.04	0.16	0.1	0.05	0.09	0.15	0.09	0.28	0.11	0.06	0.2	0.08	0.02	0.04	0.22	0.07	0.19	0.04	0.05	0.2	0	0	0.16	0	0	0.110857
Pelagibius	0.02	0	0.01	0.01	0	0	0.03	0.26	0	0.05	0.02	0	0.03	0.12	0	0.13	0.61	0.62	0.28	0	0	0.53	0	0	0	0.01	0.93	0	0	0.02	0	0	0.16	0	0	0.109714
Cesiribacter	0.22	0	0.16	0.08	0	0	0	0	0.82	0.01	0	0.21	0	0	0.02	0.23	0.32	0.24	0.19	0.47	0	0.01	0.02	0.03	0	0.24	0	0.31	0.02	0.15	0.01	0	0	0.06	0	0.109143
Lentzea	0.15	0.04	0.09	0.01	0.58	0.07	0.75	0	0	0.07	0.31	0.08	0.13	0.47	0.03	0	0.05	0.06	0.12	0.01	0.03	0.05	0	0.02	0	0.07	0.1	0	0.02	0.16	0	0	0	0	0	0.0991429
Aquabacterium	0.07	0.06	0.04	0.01	0.09	0.09	0.01	0.01	0.04	0.01	0.08	0.08	0.05	0.02	0.11	0.05	0	0.01	0	0.01	0.02	0.01	0.13	0.01	0.01	0.09	0.01	0	0.05	0.08	0.02	0.96	0.01	0.01	1.08	0.0951429
Aeromicrobium	0.3	0.26	0.3	0.1	0.11	0.16	0.09	0.01	0	0.27	0.42	0	0.14	0.04	0.02	0	0.42	0.02	0.11	0.01	0.01	0.06	0.01	0.05	0	0	0.06	0.14	0.05	0.06	0	0	0.03	0	0	0.0928571
Aquibacillus	0	0	0	0	0	0	0	0.03	0.01	0	0	0	0	0	0.01	0.04	0	0	0	0	0	0	0	0	0.03	0.05	0	0.29	0	0.07	2.67	0	0	0	0	0.0914286
Mycobacterium	0.16	0.06	0.24	0.07	0.06	0.1	0.22	0.03	0	0.19	0.33	0	0.21	0.25	0	0.02	0.19	0.1	0.16	0	0.15	0.13	0	0	0.02	0.08	0.04	0	0.08	0.15	0	0	0.12	0	0	0.0902857
Novosphingobium	0.05	0.23	0.18	0.02	0.13	0.11	0.08	0.09	0.01	0.05	0.05	0.05	0.04	0.02	0.03	0.35	0.1	0.02	0.03	0.11	0.08	0.11	0	0	0	0	0.06	0.52	0.11	0.09	0	0.14	0.11	0	0.17	0.0897143
Zavarzinella	0.11	0.46	0.09	0.01	0.22	0.33	0.24	0.02	0	0.11	0.09	0	0.18	0.26	0.01	0.04	0.04	0.02	0.1	0.01	0.47	0.06	0	0	0	0.01	0.05	0	0.04	0.01	0	0.01	0.12	0	0	0.0888571
Halorubrum	0	0	0	0	0	0	0	0.97	0	0	0	0	0	0	0	0	0	0	0	0	0	0	0	0	1.87	0	0.01	0	0	0	0	0	0.01	0.19	0	0.0871429
Oceanobacillus	0.01	0	0.1	0.01	0.01	0.01	0	0.01	0	0.14	0.04	0	0.19	0.01	0.02	0.01	0.01	0.01	0	0	0	0.06	0.01	0	0	0.02	0.07	2.07	0	0.05	0.16	0	0.01	0	0	0.0865714
Teredinibacter	0.03	0	0	0.13	0	0	0	0.02	0.55	0	0	0.11	0	0	0	0.02	0.05	0.01	0.02	0.02	0	0.02	0.01	0.01	0	0.12	0.01	0	0	0	0.09	0	0.02	1.77	0	0.086
Bradymonas	0	0	0	0.05	0	0	0	0.15	0.04	0	0	0.07	0	0	0	0.03	0.36	0.06	0	0.01	0	0	0.01	0	0.42	0.44	0.1	0.16	0	0	0.01	0	0.22	0.78	0	0.0831429
Thermus	0.06	0	0.01	0.01	0.02	0.01	0	0.01	0.07	0.02	0.02	0.13	0.03	0	0.11	0.03	0	0	0.01	0.03	0	0.01	0.15	0.01	0.03	0.12	0	0.01	0.06	0.01	0.07	0.87	0	0.01	0.97	0.0825714
Methylophaga	0	0	0	0.01	0	0	0.01	1.81	0	0	0	0	0	0	0	0.02	0.45	0	0	0	0	0.32	0	0	0	0	0.03	0	0	0.03	0	0	0.05	0	0	0.078
Crossiella	0.48	0.01	0.02	0.09	0.01	0	0.01	0	0	0	0	1.13	0	0	0	0	0	0.08	0	0	0	0	0.72	0.03	0	0.04	0	0	0.02	0.06	0	0	0	0	0	0.0771429
Caulobacter	0.14	0.08	0.11	0.01	0.21	0.04	0.17	0	0.17	0.12	0.08	0.04	0.1	0.07	0.06	0.02	0.03	0.02	0.06	0.03	0.02	0.01	0.2	0.61	0	0	0.04	0	0.17	0.07	0	0.01	0	0	0	0.0768571
Methylocystis	0.02	0.04	0.08	0.07	0.06	0.08	0	0.27	0.09	0	0	0.23	0	0	0	0.84	0.04	0.03	0.02	0.06	0.1	0.08	0	0	0.04	0.03	0.17	0.04	0.03	0.05	0	0	0.19	0.01	0	0.0762857
Gillisia	0.01	0	0.02	0.01	0.01	0	0.01	0.11	0.44	0	0	0.45	0	0	0	0.1	0.14	0.28	0.11	0.33	0	0.1	0	0	0.07	0.01	0.03	0.21	0	0.05	0	0	0.08	0.05	0	0.0748571
Peredibacter	0.04	0.05	0.14	0.12	0.05	0.05	0.04	0.01	0.21	0.03	0.08	0.09	0.05	0.05	0.1	0.01	0.1	0.06	0.07	0.35	0.01	0.03	0.04	0.17	0.09	0.06	0.01	0.02	0.08	0.04	0.05	0.01	0.02	0.24	0	0.0734286
Armatimonadetes_gp5	0.06	0.31	0.08	0.03	0.07	0.21	0.2	0.05	0	0.07	0.08	0	0.05	0.18	0	0.05	0.02	0.02	0.15	0.04	0.26	0.02	0	0.04	0.06	0	0.16	0	0.02	0.02	0	0	0.28	0	0.02	0.0728571
Herbaspirillum	0.03	0	0.26	0.03	0.08	0.01	0.03	0	0.03	0.01	0.07	0.05	0.03	0.02	0.03	0.06	0.04	0.03	0.01	0.13	0	0	0.01	0.03	0	0.01	0	0.07	0.09	0.05	1.25	0	0	0.06	0	0.072
Rhodocytophaga	0.1	0.05	0.22	0.02	0.31	0.01	0.07	0	0.08	0.04	0.01	0.04	0.04	0.05	0.02	0.01	0.05	0.08	0.08	0.31	0	0.01	0.01	0.32	0	0.02	0.03	0.01	0.24	0.27	0.01	0	0	0	0	0.0717143
Phaeodactylibacter	0.02	0.36	0.02	0.31	0.01	0.33	0.06	0.32	0	0.02	0.02	0	0.02	0.08	0.02	0.01	0.01	0	0	0	0.33	0.01	0	0	0.07	0	0.15	0	0	0	0	0	0.3	0	0.02	0.0711429
Streptococcus	0.03	0	0.01	0	0.01	0	0.01	0.02	0.02	0	0.01	0.05	0.02	0	0.11	0.02	0	0.01	0.01	0.03	0	0.04	0.09	0.01	0.01	0.08	0	0.01	0.05	0	0.02	1	0	0.02	0.68	0.0677143
Catalinimonas	0.01	0	0.08	0.01	0	0	0	0	0.39	0.03	0	0.09	0	0	0.17	0.23	0.14	0.15	0.03	0.05	0	0.02	0.11	0.03	0	0.54	0.01	0.07	0.02	0.15	0	0	0.03	0.01	0	0.0677143
Pedobacter	0.19	0.15	0.08	0.06	0.05	0.04	0.14	0	0.04	0.03	0.11	0.02	0.09	0.11	0.03	0.01	0.02	0.04	0.06	0.22	0.02	0.01	0.02	0.51	0	0.01	0.08	0.01	0.09	0.08	0	0	0	0	0	0.0662857
Natronomonas	0	0	0	0	0	0	0	0.11	0.02	0	0	0.08	0	0	0.01	0.02	0	0	0	0.09	0	0	0	0	0.27	0.31	0	0	0	0	0	0.01	0	1	0.33	0.0642857
Rufibacter	0.09	0	0.59	0.03	0.03	0	0.01	0	0	0.05	0	0.21	0.03	0.01	0	0	0.05	0.04	0.01	0.36	0	0	0	0.03	0	0.09	0.01	0.32	0	0.12	0.02	0	0	0.14	0	0.064
Actinotalea	0.03	0	0.02	0.01	0.06	0.01	0.02	0.01	0.14	0.04	0	0.35	0.01	0	0	0.08	0.04	0.03	0.02	0.74	0.01	0	0	0.06	0	0.03	0.01	0.07	0.07	0.25	0.01	0	0	0.1	0.02	0.064
Planctomicrobium	0.05	0.05	0.12	0.32	0.1	0.2	0.17	0.14	0	0.06	0.05	0	0.05	0.1	0	0.05	0.09	0.02	0.1	0	0.09	0.15	0	0.01	0	0.01	0.05	0	0.02	0	0	0	0.24	0	0	0.064
Methanomassiliicoccus	0.06	0.01	0.04	0.02	0.3	0.09	0.03	0.13	0	0.03	0.03	0.01	0.08	0.03	0.02	1.03	0.03	0.02	0.01	0	0.07	0	0	0	0.02	0.05	0.01	0.02	0.05	0.02	0	0	0	0	0	0.0631429
Phyllobacterium	0.01	0.01	0.11	0	0.02	0.04	0.01	0	0	0.01	0.12	0.02	0.02	0.01	0.02	0.11	0	0.01	0.21	0.03	0	0.01	0.25	0.02	0.02	0.07	0.04	0	0.09	0	0.01	0.6	0.01	0	0.3	0.0622857
Phreatobacter	0.04	0	0.04	0.01	0.01	0	0	0	0.02	0.01	0.01	0.07	0.01	0	0.06	0.02	0	0.01	0	0.03	0	0	0.18	0.02	0.03	0.1	0.01	0	0.06	0	0.03	0.66	0	0.01	0.69	0.0608571
Exiguobacterium	0.02	0	0.02	0	0.01	0.01	0	0	0.03	0.01	0.02	0.07	0	0	0.06	0.03	0	0	0	0.02	0	0.02	0.05	0.01	0.02	0.08	0	0.01	0.02	0	0.02	0.61	0	0.01	0.95	0.06
Flavitalea	0.13	0.11	0.11	0.01	0.13	0.1	0.24	0	0	0.12	0.16	0.05	0.1	0.21	0	0	0.02	0.1	0.17	0.02	0.03	0.03	0	0.02	0	0	0.09	0	0.08	0.04	0	0	0.02	0	0	0.0597143
Idiomarina	0	0	0	0	0	0	0	1.58	0	0	0	0	0	0	0	0.05	0.35	0	0	0	0	0	0	0	0	0.07	0	0.01	0	0	0.01	0	0.02	0	0	0.0597143
Rubrivirga	0.02	0.02	0.04	0.09	0.03	0.07	0.01	0.01	0.07	0.04	0.01	0.09	0.01	0.03	0.14	0.03	0.05	0.26	0.11	0.08	0.02	0.02	0.01	0	0.06	0.15	0.09	0	0.01	0.02	0	0	0.28	0.2	0	0.0591429
Paenibacillus	0.31	0	0.08	0.14	0.02	0.01	0	0.03	0.02	0.23	0.07	0.01	0.04	0.02	0.02	0.05	0.11	0.18	0.02	0.01	0.01	0.05	0.01	0.04	0.01	0.05	0.02	0.12	0.06	0.02	0.16	0.02	0.01	0.1	0	0.0585714
Labilithrix	0.08	0.14	0.16	0.01	0.17	0.11	0.13	0	0.05	0.08	0.08	0.08	0.14	0.1	0	0.01	0.02	0.05	0.04	0.09	0.04	0.06	0.02	0.11	0.01	0.03	0.02	0	0.14	0.04	0	0	0.01	0	0	0.0577143
Geodermatophilus	0.02	0	0.12	0.01	0.07	0.01	0.03	0	0.09	0.05	0.06	0.1	0.02	0.02	0.02	0.14	0.04	0.02	0.01	0.08	0	0	0.03	0.01	0	0.16	0.03	0.3	0.08	0.26	0.12	0	0	0.07	0.04	0.0574286
Pontibacillus	0	0	0.01	0	0.01	0	0	0.01	0.01	0	0.01	0	0.01	0	0	0.02	0.01	0	0	0.01	0	0	0	0	0	0.06	0	0.01	0	1.2	0.64	0	0	0	0	0.0574286
Luteolibacter	0	0.25	0.02	0.09	0.01	0.11	0.02	0.07	0.01	0.02	0.04	0	0.01	0.01	0	0.01	0.13	0.12	0.05	0	0.16	0.11	0	0	0.19	0	0.07	0.01	0	0.03	0	0	0.42	0	0.01	0.0562857
Halolamina	0	0	0	0	0	0	0	0.22	0.01	0	0	0.02	0	0	0.09	0.01	0	0	0	0.02	0	0	0	0	0.94	0.26	0	0	0	0	0.03	0	0	0.35	0	0.0557143
Salinibacter	0	0	0	0.02	0	0	0	0.12	0.25	0	0	0.35	0	0	0	0.01	0.01	0	0	0.09	0	0	0.01	0.02	0.38	0.28	0.09	0	0	0	0	0	0.03	0.27	0	0.0551429
Bosea	0.05	0.04	0.06	0.01	0.1	0.04	0.1	0	0.01	0.05	0.03	0.04	0.03	0.04	0.11	0.01	0.02	0	0.02	0.03	0.01	0.01	0.08	0.01	0.01	0.05	0.01	0.01	0.03	0.02	0.01	0.54	0.01	0.01	0.32	0.0548571
Paracoccus	0	0	0.19	0.05	0.03	0	0	0.01	0.52	0	0.01	0.03	0	0	0	0	0.12	0.09	0.01	0.04	0	0.02	0	0	0	0.08	0.01	0.17	0	0.26	0.05	0.01	0.03	0.08	0.07	0.0537143
Saccharospirillum	0	0	0	0	0	0	0	1.07	0	0	0	0	0	0	0.01	0.02	0.53	0	0	0	0	0	0	0	0	0.12	0.05	0	0	0	0.04	0	0.04	0	0	0.0537143
Micromonospora	0.05	0.03	0.07	0.01	0.03	0.07	0.19	0	0.09	0.12	0.1	0.05	0.05	0.16	0.03	0.05	0.06	0.03	0.09	0.01	0.08	0.1	0.01	0.03	0	0	0.05	0.02	0.11	0.11	0	0.02	0.01	0	0.04	0.0534286
Bdellovibrio	0.04	0.07	0.14	0.03	0.09	0.14	0.07	0.05	0.07	0.04	0.1	0.05	0.04	0.05	0.05	0	0.05	0.07	0.05	0.1	0.05	0.03	0.01	0.11	0.03	0.04	0.03	0.02	0.09	0.08	0	0.01	0.03	0.01	0	0.0525714
Gp5	0.06	0.19	0.02	0.12	0.02	0.22	0.05	0.04	0	0.05	0.1	0	0.03	0.14	0	0.01	0.05	0.03	0.04	0	0.33	0.05	0	0	0.01	0	0.12	0	0	0.01	0	0	0.15	0	0	0.0525714
Noviherbaspirillum	0.09	0.01	0.42	0.02	0.31	0	0	0	0.01	0.04	0.03	0.14	0.01	0.02	0	0.06	0.03	0	0	0.12	0	0	0	0	0	0.01	0	0.05	0.05	0.15	0.21	0	0	0.04	0	0.052
Halomicrobium	0	0	0	0	0	0	0	0.08	0	0	0	0.05	0	0	0.01	0	0	0	0	0.03	0	0	0.01	0	1.12	0.04	0.01	0	0	0	0	0	0	0.46	0.01	0.052
Bradyrhizobium	0.06	0.08	0.04	0	0.03	0.14	0.08	0.01	0.02	0.06	0.11	0.02	0.03	0.06	0.03	0.02	0.02	0.01	0.03	0.01	0.05	0.01	0.05	0.01	0.01	0.04	0.01	0	0.03	0	0.01	0.44	0.02	0.01	0.24	0.0511429
Marinimicrobium	0	0	0	0.11	0	0	0	0.66	0	0	0	0	0	0	0	0.02	0.82	0.01	0	0	0	0	0	0	0.08	0	0.06	0	0	0	0	0	0.02	0	0	0.0508571
BRC1_genera_incertae_sedis	0.06	0.03	0.09	0.05	0.12	0.05	0.01	0.02	0.08	0.09	0.04	0.07	0.09	0.05	0.07	0.11	0.04	0.06	0.05	0.17	0.04	0.01	0.04	0.04	0.02	0.04	0.08	0.01	0.03	0.08	0	0.02	0.01	0	0	0.0505714
Tahibacter	0	0	0	0	0	0.01	0	0	0	0	0	0	0	0	0	1.21	0.09	0.1	0.02	0.02	0	0.07	0.01	0	0	0.03	0	0.12	0	0.05	0	0	0.03	0	0	0.0502857
Citrobacter	0.04	0	0.01	0	0.01	0.01	0	0	0.02	0.01	0	0.05	0.01	0	0.06	0.01	0	0.01	0	0.03	0	0.02	0.09	0.01	0.03	0.09	0	0	0.03	0	0.02	0.55	0	0.01	0.64	0.0502857
Saccharothrix	0.05	0.01	0.07	0	0.03	0.01	0.45	0	0.17	0.07	0.02	0.18	0.08	0.16	0	0.05	0.05	0.06	0.02	0.02	0	0.02	0.01	0.01	0	0	0.02	0	0.14	0.05	0	0	0	0	0	0.05
Haliea	0	0	0	0.02	0	0	0	0.08	0	0	0	0	0	0	0	0.01	1.23	0.02	0	0	0.02	0.06	0	0	0.01	0	0.1	0	0	0	0	0	0.17	0	0	0.0491429
Gramella	0	0	0	0	0	0	0	0.1	0.01	0	0	0	0	0	0	0.03	0.29	0.41	0.01	0	0	0.04	0	0	0	0.15	0	0.03	0.01	0.61	0	0	0.02	0	0	0.0488571
Cellulomonas	0.01	0	0.1	0	0.11	0.01	0	0	0.01	0.02	0.01	0.04	0	0	0.01	0	0.05	0	0.01	0.42	0	0	0	0.06	0	0.04	0	0.19	0.03	0.27	0.04	0	0	0.26	0	0.0482857
Amycolatopsis	0.02	0	0.02	0.01	0	0	0.04	0.01	0.04	0.07	0	0.16	0.1	0.03	0	0.01	0	0.04	0.1	0	0	0.23	0	0	0	0.58	0.02	0	0.06	0.1	0	0	0.03	0	0	0.0477143
Terrimonas	0.04	0.22	0.13	0	0.13	0.15	0.13	0	0	0.03	0.07	0	0.06	0.17	0.01	0	0	0.02	0.01	0	0.34	0.01	0.01	0	0	0	0.01	0	0.01	0	0	0.02	0.07	0	0	0.0468571
Sandaracinus	0.1	0.12	0.09	0.09	0.01	0.05	0.04	0.01	0.01	0.06	0.06	0.05	0.04	0.1	0	0.06	0.08	0.1	0.06	0.03	0.07	0.04	0.01	0.01	0.03	0.04	0.08	0.01	0.01	0.04	0	0	0.11	0.02	0	0.0465714
Patulibacter	0.05	0.02	0.14	0	0.2	0.02	0.03	0	0.13	0.05	0.02	0.13	0.02	0	0	0.08	0.01	0.02	0.01	0.34	0	0.01	0	0.07	0	0.05	0	0.01	0.18	0.04	0	0	0	0	0	0.0465714
Hymenobacter	0.03	0.04	0.28	0	0.24	0.01	0.07	0	0	0.1	0.07	0.11	0.01	0.03	0	0	0.01	0.03	0.05	0.11	0.01	0	0	0.17	0	0.04	0.02	0	0.14	0.05	0.01	0	0	0	0	0.0465714
Steroidobacter	0.13	0.02	0.07	0.01	0.04	0.03	0.09	0.02	0	0.08	0.12	0.01	0.02	0.09	0.01	0.1	0.15	0.03	0.06	0.01	0.13	0.04	0	0.02	0	0.01	0.07	0	0.05	0.15	0	0	0.03	0	0.03	0.0462857
Povalibacter	0.16	0.12	0.04	0.01	0.03	0.11	0.05	0	0	0.07	0.11	0.01	0.04	0.24	0	0.01	0.07	0.03	0.04	0	0.18	0.04	0	0	0	0	0.02	0	0.04	0.02	0	0	0.08	0	0.08	0.0457143
Pelomonas	0.02	0.02	0.01	0.01	0.01	0.02	0	0.01	0.02	0.01	0	0.05	0.01	0	0.05	0.01	0	0.01	0	0.02	0.01	0.01	0.05	0	0.01	0.08	0	0	0.04	0	0.03	0.59	0	0	0.5	0.0457143
Ferruginibacter	0.04	0.33	0.09	0	0.24	0.07	0.14	0	0	0.07	0.06	0	0.02	0.05	0	0	0.01	0.01	0.04	0	0.19	0.01	0	0.09	0	0.01	0.05	0	0.02	0	0	0.01	0.04	0	0	0.0454286
Salisaeta	0.03	0	0.04	0.25	0.01	0	0	0.07	0.12	0.03	0.03	0.03	0.01	0	0.03	0.07	0.04	0.11	0.03	0.01	0	0.11	0.02	0.01	0.18	0.04	0.16	0.01	0.02	0.02	0	0	0.08	0.02	0	0.0451429
Sporichthya	0.1	0.04	0.14	0.04	0.11	0.04	0.12	0.02	0.03	0.08	0.06	0.04	0.11	0.05	0	0.03	0.02	0.02	0.02	0.03	0	0.07	0	0.1	0.01	0.02	0.01	0.01	0.07	0.12	0	0	0.01	0	0	0.0434286
Bauldia	0.01	0.03	0.04	0	0.01	0.07	0.02	0.03	0.28	0.04	0.04	0.22	0.01	0.03	0.03	0.04	0.02	0	0.01	0.02	0.16	0.02	0.04	0.02	0	0.1	0.03	0.01	0.01	0.01	0	0	0.12	0.01	0.01	0.0425714
Glycomyces	0.06	0	0.02	0.1	0.01	0.01	0.01	0	0	0.05	0.01	0.01	0	0.02	0	0.06	0.33	0.2	0.08	0.01	0	0.03	0	0	0	0	0.02	0.03	0.16	0.23	0	0	0	0	0	0.0414286
Alcanivorax	0	0	0	0.03	0	0	0	0.15	0	0	0	0	0	0	0	0.04	0.71	0	0	0	0	0	0	0	0	0	0.17	0	0	0	0	0	0.34	0	0	0.0411429
Phaselicystis	0.05	0.13	0.06	0.01	0.03	0.06	0.09	0.02	0.02	0.04	0.04	0.01	0.05	0.11	0.02	0.02	0.04	0.13	0.06	0.03	0.1	0.05	0.01	0	0.01	0.02	0.09	0	0.02	0.02	0	0.01	0.07	0	0	0.0405714
Roseomonas	0.05	0.02	0.19	0.01	0.14	0.01	0.04	0	0.07	0.03	0.02	0.33	0.02	0.01	0.01	0.05	0.01	0	0	0.06	0.01	0.01	0	0.06	0	0.02	0.01	0.01	0.09	0.11	0	0	0	0.01	0.02	0.0405714
Chryseolinea	0.02	0.16	0.01	0	0.01	0.12	0.03	0.05	0	0.05	0.01	0	0.01	0.05	0	0.01	0.03	0.01	0.05	0	0.39	0.03	0	0	0	0	0.06	0	0.01	0	0	0.02	0.25	0	0.04	0.0405714
Klebsiella	0.03	0	0.01	0.01	0.01	0.01	0.01	0	0.02	0.01	0.01	0.03	0.01	0	0.05	0.01	0	0	0	0.03	0	0.03	0.08	0.01	0.02	0.05	0	0	0.03	0	0.03	0.41	0	0.01	0.49	0.0402857
Singulisphaera	0.07	0.08	0.08	0.1	0.1	0.07	0.06	0.01	0.05	0.05	0.04	0.02	0.07	0.07	0.03	0.01	0.06	0.05	0.08	0	0.08	0.04	0.01	0.01	0	0.01	0.02	0.01	0.04	0.04	0	0	0.04	0	0	0.04
Sphingosinicella	0.37	0.04	0.05	0	0.04	0.04	0.03	0	0.03	0.03	0.05	0.01	0.05	0.17	0.01	0.02	0.11	0.01	0.02	0.02	0.06	0.04	0	0.05	0	0.01	0.01	0	0.04	0.02	0	0	0.05	0	0	0.0394286
Haliangium	0.02	0.06	0.02	0.03	0.02	0.03	0.06	0.02	0.04	0.02	0	0.06	0.03	0.06	0	0.07	0.14	0.16	0.12	0.01	0.02	0.02	0.01	0.02	0.03	0.1	0.05	0.04	0.02	0.01	0.01	0	0.07	0	0	0.0391429
Pseudonocardia	0.04	0.03	0.07	0.01	0.11	0.06	0.12	0	0.08	0.1	0.08	0.03	0.02	0.1	0	0.02	0.07	0.03	0.03	0.01	0.09	0.01	0.03	0.05	0	0.05	0	0	0.06	0.05	0	0	0.01	0	0	0.0388571
Lacibacterium	0.06	0	0.05	0	0.02	0.02	0.01	0	0	0.01	0.46	0	0.08	0.3	0.01	0.04	0.04	0	0.01	0	0.05	0	0	0	0	0	0.02	0	0.01	0	0.01	0.01	0.08	0	0.06	0.0385714
Rhizobium	0.05	0.03	0.06	0	0.02	0.05	0.02	0.01	0.04	0.01	0.08	0.01	0.03	0.01	0	0.05	0.04	0	0.06	0.01	0.08	0.01	0.01	0	0	0.01	0.01	0.15	0.01	0.29	0.01	0.01	0.11	0	0.07	0.0385714
Gracilibacillus	0	0	0.01	0	0	0	0	0.01	0	0	0	0	0	0	0.01	0.03	0.01	0	0	0	0	0	0	0	0	0.04	0	0.63	0.01	0.02	0.51	0	0	0	0	0.0365714
Halalkalicoccus	0	0	0	0.01	0	0	0	0	0.01	0	0	0.02	0	0	0.03	0.01	0	0	0	0.07	0	0	0	0	0.01	0	0	0	0	0	0	0	0	1.11	0	0.0362857
Halorussus	0	0	0	0	0	0	0	0.01	0.01	0	0	0.1	0	0	0.03	0.02	0	0	0	0.05	0	0	0	0	0.13	0.14	0	0	0.01	0.01	0	0	0	0.73	0.03	0.0362857
Candidatus Hydrogenedens	0	0	0.01	0.04	0.01	0	0.01	0.04	0	0.01	0	0	0	0.01	0	0.01	0.02	0.04	0.02	0	0.03	0.03	0	0	0.49	0	0.16	0	0	0.02	0	0	0.31	0	0	0.036
Hyphomicrobium	0.08	0.11	0.07	0	0.2	0.15	0.03	0.09	0	0.04	0.05	0	0.02	0.02	0.01	0.05	0.02	0	0	0	0.14	0.01	0	0	0.04	0	0.03	0	0.01	0.01	0	0	0.03	0	0	0.0345714
Halopelagius	0	0	0	0	0	0	0	0.01	0	0	0	0.01	0	0	0.01	0	0	0	0	0	0	0	0	0	0	0.01	0	0	0	0	0.01	0	0	1.16	0	0.0345714
Promicromonospora	0.18	0.01	0.07	0	0.02	0.02	0.07	0	0.02	0.11	0.05	0	0.03	0.03	0	0.03	0.09	0.11	0.14	0	0.01	0.05	0	0	0	0.03	0.02	0.04	0.04	0.03	0	0	0	0	0	0.0342857
Salinarimonas	0.05	0	0.08	0.01	0.06	0	0.01	0	0.04	0.04	0.01	0.04	0.03	0.01	0.18	0.01	0	0	0	0.12	0	0	0.09	0.08	0	0.05	0	0	0.28	0.01	0	0	0	0	0	0.0342857
Gp25	0.02	0.02	0	0	0.03	0.29	0.02	0.02	0	0.01	0.02	0	0.01	0.03	0	0.01	0.01	0	0	0	0.2	0	0	0	0	0	0.19	0	0	0	0	0	0.31	0	0	0.034
Kribbella	0.14	0.02	0.02	0	0.02	0.01	0.11	0	0.05	0.08	0.07	0.03	0.03	0.17	0	0	0.1	0.03	0.05	0	0	0.04	0	0.02	0	0	0.07	0	0.04	0.05	0	0	0	0	0.03	0.0337143
Afifella	0.03	0.03	0.05	0.01	0.04	0.11	0.04	0	0.03	0.02	0.01	0.01	0.02	0.02	0.22	0.03	0.01	0.01	0.01	0.06	0.08	0	0.06	0.03	0	0.03	0.01	0	0.15	0.03	0	0	0.02	0	0	0.0334286
Gp22	0	0.11	0	0	0	0.05	0.01	0.07	0	0	0	0	0	0.01	0	0	0	0	0	0	0.32	0.01	0	0	0.12	0	0.06	0	0	0	0	0	0.4	0	0	0.0331429
Marinobacterium	0	0	0	0	0	0	0	0.99	0	0	0	0	0	0	0	0	0.01	0	0	0	0	0	0	0	0	0	0.09	0.01	0	0	0	0	0	0	0	0.0314286
Georgenia	0.01	0	0.11	0	0	0.01	0	0.01	0.02	0.03	0	0	0.08	0	0	0.05	0.01	0	0.01	0.14	0	0	0	0	0	0.01	0	0.34	0.01	0.23	0	0.01	0	0	0	0.0308571
Pelagibacterium	0	0	0.13	0.11	0	0	0	0.13	0.01	0	0	0	0	0	0	0.02	0.61	0	0	0	0	0.02	0	0	0	0	0	0	0.01	0.01	0	0	0	0	0	0.03
Modestobacter	0.02	0.03	0.03	0.01	0.07	0.02	0.07	0	0.12	0.04	0	0.09	0.05	0.03	0.01	0.02	0.02	0.01	0.04	0.04	0.01	0	0	0.07	0	0.01	0.01	0.04	0.07	0.03	0.02	0	0	0.06	0	0.0297143
Skermanella	0.02	0.05	0.09	0	0.18	0.03	0.07	0	0	0.02	0.02	0.12	0.03	0.01	0.01	0.05	0.04	0	0.02	0.02	0.07	0	0	0	0	0.05	0.01	0.02	0.05	0.06	0	0	0	0	0	0.0297143
Agromyces	0.25	0.02	0.04	0.01	0.01	0.14	0.01	0	0	0.21	0.07	0	0.03	0.03	0	0	0.01	0	0.17	0	0	0.01	0	0	0	0	0.01	0	0	0	0	0.02	0	0	0	0.0297143
Echinicola	0	0	0.04	0.12	0	0	0	0.3	0	0	0	0	0	0	0	0	0.38	0.07	0	0	0	0.05	0	0	0	0	0.07	0	0	0	0	0	0	0	0	0.0294286
Pedomicrobium	0.02	0.16	0.06	0.01	0.02	0.16	0.01	0.01	0	0.06	0.07	0	0.03	0.04	0	0.02	0	0.01	0.01	0	0.23	0.01	0	0	0	0.01	0.01	0	0.02	0	0	0	0.05	0	0	0.0291429
Sporocytophaga	0.01	0.02	0.04	0.05	0.04	0.02	0.03	0	0.07	0.04	0.05	0.02	0.08	0.07	0.01	0	0	0.07	0.06	0.08	0	0	0.02	0.09	0	0.02	0.04	0	0.05	0.03	0	0	0	0	0	0.0288571
Escherichia/Shigella	0.01	0	0	0	0	0	0.56	0	0	0	0	0	0	0.09	0.01	0	0	0	0	0.01	0	0.01	0.02	0	0	0.02	0	0	0.01	0	0.01	0.12	0.01	0	0.13	0.0288571
Archangium	0.01	0.14	0.1	0	0.07	0	0.1	0	0	0.02	0.02	0.01	0.06	0.18	0	0	0	0.02	0.01	0.15	0	0.02	0	0.02	0	0	0.02	0	0.02	0.04	0	0	0	0	0	0.0288571
Pseudohongiella	0.01	0	0	0.09	0	0	0	0.1	0.04	0	0	0	0	0	0	0.02	0.14	0.05	0.01	0	0	0.02	0	0	0	0.05	0.01	0.05	0	0	0.22	0	0.07	0.11	0	0.0282857
Parasegetibacter	0.04	0.16	0.02	0	0.02	0.16	0.19	0	0	0.05	0.08	0	0.03	0.13	0	0	0	0.01	0.02	0	0.03	0	0	0	0	0	0.01	0	0	0.02	0	0	0.01	0	0	0.028
Actinophytocola	0.02	0	0.02	0	0	0.01	0.03	0	0	0.14	0.05	0.01	0.03	0.24	0	0.02	0.07	0.05	0.06	0	0	0.05	0.01	0.04	0	0.01	0.03	0	0.04	0.04	0	0	0	0	0	0.0277143
Fibrobacter	0.03	0.07	0.04	0.01	0.02	0.06	0.14	0.03	0	0.03	0.04	0	0.01	0.12	0.01	0	0.02	0.11	0.06	0	0.03	0.05	0	0	0	0.01	0.03	0	0.01	0.01	0	0	0.02	0	0.01	0.0277143
Legionella	0.01	0.02	0.06	0.05	0.04	0.03	0.02	0.04	0	0.02	0.03	0.02	0.03	0.01	0	0.01	0.03	0.02	0.02	0.02	0.04	0.02	0	0.02	0.25	0.02	0.01	0	0.06	0.02	0	0	0.04	0	0	0.0274286
Methylohalomonas	0	0	0	0	0	0	0	0.13	0	0	0	0	0	0	0	0	0	0.02	0	0	0	0.34	0	0	0.1	0	0.36	0	0	0	0	0	0.01	0	0	0.0274286
Myxococcus	0.02	0.06	0.05	0.02	0.03	0.02	0.03	0	0.05	0.01	0.01	0.06	0.05	0.08	0.06	0.04	0.03	0.05	0.04	0.07	0	0.01	0.01	0.02	0	0.02	0.01	0	0.04	0.04	0	0.02	0	0	0	0.0271429
Paenisporosarcina	0.01	0.02	0.01	0	0.01	0.02	0	0.01	0	0.17	0	0	0	0	0.01	0.06	0.01	0	0.01	0	0.02	0.01	0.01	0	0.07	0	0.02	0.25	0	0.11	0.03	0.01	0.01	0	0.07	0.0271429
Methylotenera	0.01	0.75	0.01	0	0	0.1	0.01	0	0	0	0.06	0	0	0	0	0	0	0	0	0.01	0	0	0	0	0	0	0	0	0	0	0	0	0	0	0	0.0271429
Haloferula	0	0	0.01	0.01	0	0.01	0	0.05	0	0	0	0	0	0	0	0	0.47	0.05	0.04	0	0	0.07	0	0	0.02	0	0.01	0	0.01	0.09	0	0	0.09	0	0.01	0.0268571
Coraliomargarita	0	0	0	0.02	0	0	0	0.02	0.57	0	0	0.05	0	0	0	0.01	0.02	0.14	0.01	0	0	0	0	0	0	0.01	0.01	0	0	0	0	0	0.03	0.04	0	0.0265714
Lewinella	0	0.02	0	0	0	0.03	0	0.08	0	0	0	0	0	0	0	0	0	0	0	0	0.09	0.03	0	0	0	0.11	0.18	0	0	0	0.03	0	0.22	0.14	0	0.0265714
Reyranella	0.03	0.09	0.02	0	0.02	0.25	0.02	0	0	0.04	0.14	0	0.02	0.12	0	0.01	0.02	0	0.03	0	0.08	0.01	0	0	0	0	0.01	0	0	0	0	0	0.02	0	0	0.0265714
Parachlamydia	0.07	0.03	0.1	0.03	0.01	0.06	0.01	0.06	0	0.05	0.01	0	0.02	0.01	0.01	0.02	0.02	0.01	0.02	0.01	0.04	0.02	0	0	0.17	0.01	0.03	0	0.03	0	0	0	0.07	0	0	0.0262857
Hafnia	0.02	0	0	0.01	0	0	0	0	0.02	0	0	0.04	0	0	0.04	0.01	0	0	0	0.01	0	0	0.05	0	0.01	0.03	0	0	0.01	0	0.01	0.25	0	0	0.41	0.0262857
Gp26	0	0	0	0	0	0	0	0.12	0	0	0	0	0	0	0	0	0.03	0.07	0	0	0	0.16	0	0	0.37	0	0.12	0	0	0	0	0	0.04	0	0	0.026
Latescibacteria_genera_incertae_sedis	0	0.2	0	0	0.01	0.07	0.01	0.06	0	0	0	0	0.01	0	0	0	0	0	0	0	0.2	0	0	0	0	0	0.06	0	0	0	0	0	0.28	0	0	0.0257143
Taibaiella	0.01	0.08	0.01	0	0.04	0.1	0.13	0.02	0	0.03	0.15	0	0.04	0.09	0	0	0.01	0	0.11	0	0.04	0.01	0	0	0	0	0	0	0	0.01	0	0	0.01	0	0	0.0254286
Arenimonas	0.03	0.26	0.02	0	0	0.1	0.07	0.01	0	0	0.02	0	0	0.03	0	0.02	0.02	0	0	0	0.1	0.01	0	0	0.01	0.01	0.03	0.01	0	0.01	0	0	0.11	0	0.02	0.0254286
Chiayiivirga	0.01	0	0.02	0.05	0	0.03	0	0.01	0	0	0.02	0	0.01	0	0	0.07	0.06	0.16	0.03	0.02	0	0.02	0	0	0	0.01	0.02	0.05	0.04	0.19	0	0	0.05	0	0	0.0248571
Halobacteriovorax	0	0	0	0.02	0	0	0	0.18	0.05	0	0	0.01	0	0	0	0.01	0.02	0.01	0	0.04	0.01	0	0	0	0.04	0.06	0	0	0	0	0	0	0.03	0.39	0	0.0248571
Virgibacillus	0	0	0	0	0	0	0	0	0	0.01	0	0	0	0	0	0.01	0.01	0.03	0	0	0	0.01	0	0	0	0	0	0.2	0	0.28	0.31	0	0	0	0	0.0245714
Pseudolabrys	0.06	0.02	0.07	0	0.09	0.05	0.05	0	0	0.1	0.08	0	0.05	0.09	0	0.02	0.01	0	0.04	0	0.05	0	0	0	0	0	0.02	0	0.03	0.02	0	0	0	0	0	0.0242857
Planctopirus	0.01	0.03	0.05	0.1	0.01	0.03	0.05	0.02	0	0.02	0.02	0	0.01	0.04	0	0.01	0.04	0.02	0.03	0	0.06	0.15	0.03	0	0	0.01	0.01	0	0	0	0	0	0.1	0	0	0.0242857
Constrictibacter	0.07	0	0.15	0.01	0.03	0	0.04	0	0.01	0.06	0.05	0.03	0.05	0.05	0.01	0.01	0.02	0.01	0.09	0	0	0	0	0	0	0	0.05	0	0.05	0.05	0	0	0	0	0	0.024
Variovorax	0.03	0.09	0.01	0	0.04	0.1	0.09	0	0	0.02	0.11	0	0	0.12	0	0	0	0	0.17	0	0.01	0	0	0	0	0	0.01	0	0	0	0	0.03	0.01	0	0	0.024
Nannocystis	0.01	0.08	0.05	0	0.05	0.02	0.17	0	0	0.02	0.01	0	0.14	0.08	0	0	0.01	0.03	0.1	0	0.03	0.01	0	0.01	0	0	0.02	0	0	0	0	0	0	0	0	0.024
Sandaracinobacter	0.03	0.02	0.04	0.02	0.07	0.01	0.1	0	0	0.02	0.13	0	0.04	0.07	0.02	0.01	0.02	0.06	0.02	0.01	0	0	0	0	0	0	0.02	0.01	0.04	0.06	0	0	0	0	0	0.0234286
Cystobacter	0.01	0.01	0.07	0	0.04	0.01	0.03	0	0.02	0.02	0.02	0.04	0.01	0.03	0.02	0.02	0.01	0.03	0.02	0.2	0	0	0	0.03	0	0.01	0	0	0.09	0.06	0	0	0	0	0	0.0228571
Corynebacterium	0.01	0	0	0	0	0	0	0.01	0.01	0.01	0.01	0.06	0	0	0.02	0.01	0	0	0	0.01	0	0.01	0.03	0	0.01	0.02	0	0	0.01	0	0.01	0.31	0	0.01	0.23	0.0225714
Halopenitus	0	0	0	0	0	0	0	0.07	0	0	0	0.02	0	0	0	0	0	0	0	0.01	0	0	0	0	0.56	0	0	0	0	0	0	0	0	0.12	0	0.0222857
Marinoscillum	0	0	0.01	0.03	0	0	0	0.06	0	0	0	0.04	0	0	0	0.01	0.33	0.14	0	0.01	0	0.01	0	0	0	0.02	0.04	0.01	0	0.01	0	0	0.02	0.01	0	0.0214286
Labrenzia	0	0	0	0	0	0	0	0.13	0	0	0	0	0	0	0	0.01	0.55	0	0	0	0	0.02	0	0	0.01	0	0.01	0	0	0	0	0	0	0	0	0.0208571
Alterococcus	0	0	0.01	0.08	0	0.01	0.01	0.02	0	0.02	0.01	0.01	0	0.01	0	0.01	0.07	0.05	0.05	0	0.06	0.1	0	0	0.07	0	0.02	0	0	0.01	0	0	0.11	0	0	0.0208571
Nitrosospira	0.01	0.01	0.02	0.01	0.01	0	0	0.01	0	0	0	0.01	0.01	0	0.09	0	0.02	0	0	0	0.26	0.01	0	0	0	0.03	0.13	0.04	0.01	0.02	0	0	0.03	0	0	0.0208571
Deinococcus	0.04	0	0.06	0.01	0.04	0	0	0	0.02	0.01	0.01	0.02	0	0	0.04	0	0	0	0	0.1	0	0	0.04	0.08	0	0.12	0	0	0.11	0.01	0.01	0	0	0	0.01	0.0208571
Amaricoccus	0.01	0.02	0.02	0.1	0.03	0.04	0	0.01	0.03	0.01	0.01	0.01	0.01	0	0.03	0.01	0.01	0.02	0.01	0.02	0.02	0.03	0.05	0.06	0	0.01	0	0	0.13	0.01	0	0	0.01	0	0	0.0205714
Rubinisphaera	0.01	0.01	0.08	0.02	0.01	0.01	0.01	0.03	0.04	0.04	0.01	0.01	0.01	0.03	0	0.02	0.08	0.07	0.04	0.01	0.01	0.03	0.01	0	0	0	0.03	0	0	0.07	0	0	0.03	0	0	0.0205714
Actinokineospora	0.01	0.02	0.02	0	0.1	0.03	0.12	0	0	0	0	0.02	0.01	0.01	0	0.01	0	0.05	0.06	0	0	0.24	0	0.01	0	0	0.01	0	0	0	0	0	0	0	0	0.0205714
Aquicella	0.02	0.01	0.01	0	0	0.1	0.03	0.1	0	0.03	0	0	0.01	0.06	0	0.01	0.04	0.02	0.03	0	0.06	0.01	0	0	0.09	0	0.06	0	0	0	0	0	0.02	0	0.01	0.0205714
Aliiroseovarius	0	0	0.01	0.01	0	0	0	0.01	0	0	0	0.08	0	0	0	0	0.04	0	0	0.01	0	0	0	0	0	0.1	0	0.02	0	0.03	0.03	0	0	0.37	0	0.0202857
Ornatilinea	0	0.05	0.01	0.01	0.01	0.11	0.01	0.01	0	0.01	0	0	0	0	0.01	0.03	0.01	0	0	0	0.18	0.12	0	0	0	0	0.01	0	0	0	0	0.09	0.02	0	0.02	0.0202857
Levilinea	0.01	0.01	0.01	0	0	0.06	0.02	0.15	0	0.02	0.01	0	0	0	0	0.01	0	0	0	0	0.09	0.04	0	0	0.03	0	0.14	0	0	0	0	0.01	0.09	0	0.01	0.0202857
Cellvibrio	0.01	0	0.01	0.03	0	0.06	0.02	0.01	0.01	0	0.03	0.09	0	0	0	0.01	0.14	0.03	0.01	0.04	0	0	0	0	0	0	0.01	0.03	0	0.14	0	0	0.01	0	0	0.0197143
Diplorickettsia	0.01	0.02	0	0.01	0	0	0.01	0	0.02	0	0.02	0	0.53	0.02	0	0	0	0.02	0	0	0	0	0	0	0.01	0	0	0	0	0	0	0	0	0	0.02	0.0197143
Longilinea	0	0.02	0.01	0	0.01	0.02	0	0.08	0	0	0.01	0	0	0.01	0	0.02	0.01	0	0	0	0.31	0.01	0	0	0	0	0.02	0	0	0	0	0.04	0.09	0	0.02	0.0194286
Mumia	0	0	0.02	0	0.01	0	0	0	0.01	0	0.01	0	0.02	0	0	0.02	0.06	0	0.02	0	0	0	0	0	0	0	0	0	0	0.5	0	0	0	0	0	0.0191429
Salimicrobium	0	0	0	0	0	0	0	0	0	0	0	0	0	0	0.04	0	0	0	0	0	0	0	0	0	0	0.14	0	0	0	0	0.43	0	0	0.04	0	0.0185714
Niastella	0.12	0.02	0.04	0	0.02	0.04	0.03	0	0	0.01	0.1	0	0.02	0.04	0	0	0	0	0	0	0.01	0	0	0	0	0	0	0	0.19	0	0	0	0.01	0	0	0.0185714
Vampirovibrio	0.02	0.05	0.01	0.01	0	0.04	0.08	0.01	0.01	0.02	0.05	0.01	0.01	0.02	0	0	0.06	0.04	0.01	0	0.03	0.01	0.01	0	0.05	0.01	0	0	0.04	0.02	0	0	0.02	0	0	0.0182857
Thiobacter	0.02	0.09	0	0	0.03	0.16	0.09	0.01	0	0.01	0.01	0	0.03	0.04	0	0.01	0.01	0	0.02	0	0.05	0	0	0	0	0	0.01	0	0	0	0	0	0.05	0	0	0.0182857
Angiococcus	0	0	0	0	0	0	0.07	0	0.01	0	0.02	0	0.07	0.09	0.01	0.01	0.04	0	0	0.01	0	0	0	0	0	0	0.05	0.01	0.23	0.02	0	0	0	0	0	0.0182857
Roseimicrobium	0.01	0.06	0.03	0	0.03	0.09	0.05	0	0	0.03	0.02	0	0.06	0.05	0	0	0	0	0.03	0	0.05	0.01	0	0	0	0	0.03	0	0	0.01	0	0	0.04	0	0.02	0.0177143
Salinispirillum	0	0	0	0.04	0	0	0	0.49	0	0	0	0	0	0	0	0.01	0	0	0	0	0	0	0	0	0	0.01	0	0	0	0	0.04	0	0	0.03	0	0.0177143
Thermomarinilinea	0.02	0.01	0	0	0.01	0.04	0.1	0	0	0.13	0	0	0.19	0.02	0	0	0	0	0.05	0	0.02	0	0	0	0	0	0.01	0	0	0	0	0	0	0	0	0.0171429
Zeaxanthinibacter	0	0	0	0	0	0	0	0.17	0	0	0	0	0	0	0	0.01	0.11	0.01	0	0	0	0.15	0	0	0	0	0.05	0	0	0	0	0	0.09	0	0	0.0168571
Jahnella	0.07	0.06	0.02	0	0	0.03	0.06	0	0	0.02	0.05	0	0.05	0.05	0	0	0	0.01	0.01	0.01	0.03	0.03	0	0.04	0	0	0.02	0	0.02	0	0	0.01	0	0	0	0.0168571
Flavobacterium	0.02	0.11	0.03	0.02	0.01	0.06	0.06	0.01	0	0.01	0.02	0	0.01	0	0.01	0.01	0.02	0.01	0.04	0	0.04	0.01	0	0.01	0	0	0	0	0.01	0.02	0	0.02	0.01	0	0.02	0.0168571
Spirosoma	0.01	0.02	0.05	0	0.29	0	0	0	0	0.14	0.03	0	0.01	0	0	0	0	0	0	0	0	0	0	0.02	0	0	0	0	0.01	0	0	0	0	0	0	0.0165714
Luteimonas	0.01	0	0.01	0	0	0.02	0.02	0	0	0.02	0.03	0	0.02	0.02	0	0	0.05	0	0.28	0	0	0.02	0	0	0	0	0.01	0	0	0.06	0	0.01	0	0	0	0.0165714
Neochlamydia	0.03	0.01	0.03	0.03	0	0.03	0	0.13	0.01	0.01	0.07	0	0	0	0	0	0.02	0	0	0	0.05	0.02	0	0	0.04	0	0.03	0	0.01	0.01	0	0	0.05	0	0	0.0165714
Domibacillus	0	0	0	0	0	0	0	0	0	0	0	0	0	0	0	0	0	0	0	0	0	0	0	0	0	0	0	0	0	0	0.58	0	0	0	0	0.0165714
Kushneria	0	0	0	0	0	0	0	0	0	0	0	0	0	0	0	0	0	0	0	0	0	0	0	0	0	0.11	0	0.36	0.01	0	0.09	0	0	0.01	0	0.0165714
Minicystis	0.01	0.09	0.01	0.02	0.02	0.02	0.03	0.01	0	0.01	0	0	0.01	0.12	0.01	0.01	0.04	0.01	0.01	0	0.04	0.02	0	0	0	0.01	0.02	0	0	0.02	0	0	0.03	0	0	0.0162857
Bellilinea	0.03	0.06	0.01	0	0.02	0.03	0	0.06	0	0.03	0.05	0	0	0.05	0	0.02	0	0	0.01	0	0.13	0	0	0	0	0	0.01	0	0	0	0	0	0.05	0	0	0.016
Frateuria	0.07	0.1	0.21	0	0.02	0.01	0.06	0	0	0	0.02	0	0.01	0.01	0	0	0.02	0	0.01	0	0.01	0	0	0	0	0	0	0	0	0.01	0	0	0	0	0	0.016
Chondromyces	0.02	0.01	0.02	0.02	0.01	0.01	0.02	0.01	0.03	0.01	0.03	0	0.03	0.02	0	0.04	0.01	0.02	0.02	0.03	0	0.02	0.01	0.03	0	0.05	0.01	0	0.04	0.02	0	0	0.01	0	0	0.0157143
Aeromonas	0.01	0.29	0	0	0.01	0	0	0	0	0	0.02	0	0	0.01	0	0	0	0.13	0	0	0.03	0	0	0	0	0	0	0	0	0	0	0	0	0	0.05	0.0157143
Dyadobacter	0.02	0.01	0.31	0.02	0.03	0.03	0.03	0	0	0.01	0.02	0	0	0	0	0.01	0	0	0.01	0	0.01	0	0	0	0	0	0	0	0	0.01	0	0	0	0	0.02	0.0154286
Arenibacter	0	0	0.01	0	0	0	0	0.03	0	0	0.01	0	0.01	0	0	0	0.44	0	0	0	0.01	0.01	0	0	0	0	0	0	0	0.01	0	0	0.01	0	0	0.0154286
Aureimonas	0.01	0	0.07	0.02	0.02	0	0	0	0.01	0.01	0	0.03	0	0	0	0.02	0.02	0.01	0	0.08	0	0	0	0	0	0.01	0	0.17	0	0.04	0	0	0.01	0.01	0	0.0154286
Vasilyevaea	0.01	0	0.01	0.02	0.01	0.03	0.04	0.05	0	0.08	0.01	0.02	0.06	0.02	0.01	0	0	0	0.03	0	0.06	0	0	0	0	0	0.03	0	0.03	0.01	0	0	0.01	0	0	0.0154286
Stenotrophomonas	0	0.38	0	0	0	0	0.04	0	0	0	0	0	0	0	0	0	0	0	0	0	0.01	0.01	0	0	0	0	0	0	0	0	0	0.02	0	0	0.08	0.0154286
Chelatococcus	0.02	0.02	0.01	0.06	0.07	0.01	0.03	0.01	0	0.01	0.01	0.02	0.01	0.01	0	0.02	0	0	0.01	0.02	0	0	0	0.02	0.03	0.04	0.01	0.04	0.03	0.01	0	0	0.01	0	0	0.0151429
Pseudoxanthomonas	0.01	0.03	0.01	0	0.01	0.04	0.01	0	0.01	0.01	0.01	0.02	0.01	0	0	0.01	0.01	0	0.15	0	0	0.01	0	0	0	0.01	0	0	0.01	0.06	0	0.03	0.06	0	0.01	0.0151429
Ferrithrix	0.01	0	0.02	0	0.01	0	0.01	0	0	0.08	0	0	0.13	0	0	0	0	0.13	0.06	0	0	0	0	0.02	0	0	0.05	0	0	0	0	0	0	0	0	0.0148571
Chitinophaga	0	0.04	0.01	0.01	0.03	0.06	0.03	0	0	0	0.12	0	0.01	0.05	0	0	0.01	0	0.05	0	0.03	0	0	0	0	0	0.03	0	0	0	0	0	0	0	0.04	0.0148571
Armatimonadetes_gp4	0.01	0	0.02	0	0.02	0.01	0.01	0	0.01	0.02	0.01	0.03	0.05	0.01	0.14	0.01	0	0.03	0.01	0.03	0	0	0.01	0.03	0	0	0	0	0.04	0.01	0	0	0	0	0	0.0145714
Marinicauda	0	0	0	0	0	0	0	0	0	0	0	0	0	0	0	0	0	0	0	0	0	0	0	0	0.51	0	0	0	0	0	0	0	0	0	0	0.0145714
Methylobacterium	0	0.03	0.01	0	0.01	0	0	0	0	0.01	0.02	0.01	0	0	0.03	0.01	0	0	0.01	0.01	0.01	0	0.01	0	0	0.02	0	0	0.02	0	0	0.07	0	0	0.22	0.0142857
Enhygromyxa	0.01	0	0.01	0.02	0.01	0	0	0.01	0	0	0.01	0	0.01	0.01	0.02	0.03	0.05	0.08	0.01	0	0.03	0.09	0	0	0	0.01	0.04	0	0	0.01	0	0	0.04	0	0	0.0142857
Thiohalobacter	0	0	0	0.01	0	0	0	0.15	0	0	0	0.06	0	0	0	0.01	0.05	0.02	0	0	0	0	0	0	0.01	0.02	0.08	0	0.01	0	0	0	0.07	0	0	0.014
Anaeromyxobacter	0.01	0.03	0.02	0.01	0.03	0.02	0.03	0.01	0.01	0.01	0.02	0.01	0.01	0.02	0	0.02	0.03	0.02	0.01	0.04	0.02	0.01	0	0.01	0.02	0.01	0	0.01	0.01	0.01	0	0	0.01	0	0.02	0.014
Cryptosporangium	0	0.05	0	0	0	0.01	0.02	0	0	0	0.01	0.06	0.01	0	0.14	0	0	0	0.01	0	0.01	0	0.14	0	0	0	0.01	0	0	0.01	0	0	0	0	0	0.0137143
Aquamicrobium	0	0	0.01	0.01	0.01	0	0	0	0	0	0	0.01	0.01	0	0	0	0.06	0.18	0.03	0	0	0.04	0	0	0.01	0.04	0.01	0	0	0.03	0	0	0	0	0.03	0.0137143
Geobacter	0.01	0	0	0	0	0.01	0	0	0	0	0	0	0	0	0	0.01	0	0	0	0	0.38	0.01	0	0	0	0	0	0	0.01	0	0	0.02	0.02	0	0	0.0134286
Porticoccus	0	0	0	0.01	0	0	0	0.11	0	0	0	0	0	0	0	0	0	0.05	0	0	0	0.18	0	0	0	0	0.09	0	0	0	0	0	0.03	0	0	0.0134286
Candidatus Nanosalina	0	0	0	0	0	0	0	0.39	0	0	0	0	0	0	0	0	0	0	0	0	0	0	0	0	0.05	0.02	0	0	0	0	0	0	0	0	0	0.0131429
Thiohalophilus	0	0	0	0.03	0	0	0	0	0	0	0	0.03	0	0	0	0.12	0.24	0	0	0	0	0	0	0	0	0.04	0	0	0	0	0	0	0	0	0	0.0131429
Halovibrio	0	0	0	0	0	0	0	0.41	0	0	0	0	0	0	0	0.02	0	0	0	0	0	0	0	0	0.03	0	0	0	0	0	0	0	0	0	0	0.0131429
Ktedonobacter	0.08	0	0.01	0	0.01	0.09	0.02	0	0	0.04	0.12	0	0.03	0.03	0	0	0	0	0.01	0	0.01	0	0	0	0	0	0	0	0	0	0	0	0	0	0	0.0128571
Staphylococcus	0	0	0	0	0	0	0	0	0.01	0	0	0.01	0	0	0.02	0.01	0	0	0	0.01	0	0	0.01	0	0.01	0.04	0	0	0.01	0	0.01	0.18	0	0	0.13	0.0128571
Marinilactibacillus	0	0	0.05	0	0	0	0	0.02	0	0	0	0	0	0	0	0.01	0	0	0	0	0	0	0	0	0	0.03	0	0.33	0	0	0	0	0	0	0	0.0125714
Defluviicoccus	0	0	0	0	0	0	0	0	0.01	0	0	0.01	0.01	0	0	0	0	0	0	0	0.28	0.01	0.01	0	0.01	0.02	0	0	0	0	0	0.03	0	0	0.04	0.0122857
Fluviicola	0.01	0.04	0.01	0	0	0.17	0.02	0	0	0	0.12	0	0	0.03	0	0	0.01	0	0	0	0.01	0	0	0	0	0	0	0	0.01	0	0	0	0	0	0	0.0122857
Nocardiopsis	0	0	0	0.01	0	0	0	0	0.01	0	0	0	0	0	0	0.01	0.01	0.03	0	0.01	0	0	0	0	0.01	0.03	0.01	0.25	0	0.01	0.03	0	0	0	0	0.012
Oceanibaculum	0	0	0	0.02	0	0	0	0.18	0	0	0.01	0	0.01	0.02	0	0	0.01	0	0	0	0.01	0	0	0	0.01	0	0.07	0	0.01	0	0	0	0.07	0	0	0.012
Erythrobacter	0.01	0	0.02	0.02	0	0	0.01	0	0.04	0.01	0	0.03	0	0	0	0.01	0.01	0.03	0.01	0.01	0	0	0	0	0	0.01	0.03	0.02	0	0.04	0.01	0	0.07	0.02	0	0.0117143
Rhodoplanes	0.02	0.01	0.02	0	0.03	0.03	0.05	0.04	0	0.03	0.02	0	0.01	0.03	0	0.01	0	0	0.07	0	0.01	0.01	0	0	0	0	0.01	0	0	0	0	0	0.01	0	0	0.0117143
Haloterrigena	0	0	0	0	0	0	0	0.01	0	0	0	0.01	0	0	0.01	0.02	0	0	0	0	0	0	0	0	0.04	0.01	0	0	0.01	0	0	0	0	0.28	0.02	0.0117143
Lysinibacillus	0.2	0	0.01	0	0	0	0	0	0	0.04	0.03	0	0.07	0.02	0	0	0	0	0	0	0.01	0	0	0	0	0	0	0.01	0	0	0	0	0	0	0.01	0.0114286
Belnapia	0.01	0.01	0.09	0	0.07	0	0.02	0	0	0.02	0.02	0.05	0	0.01	0	0	0	0	0.01	0.01	0	0	0	0.02	0	0	0	0	0.06	0	0	0	0	0	0	0.0114286
Nitrosomonas	0.03	0	0.07	0.01	0.04	0	0.01	0	0	0.01	0	0.01	0	0.01	0	0.01	0	0	0	0.03	0	0	0.01	0.01	0.01	0.01	0	0.01	0.07	0	0	0	0	0.01	0.03	0.0111429
Ensifer	0.02	0.01	0.03	0	0.02	0.02	0	0	0.03	0.01	0.02	0.03	0.04	0.01	0	0.01	0.06	0.01	0.02	0	0.01	0	0.01	0	0	0.01	0.01	0	0	0	0	0	0	0.01	0	0.0111429
Pelagicoccus	0	0	0	0.04	0	0	0	0.02	0	0	0	0.04	0	0	0	0.02	0.11	0.03	0.01	0	0	0.02	0	0	0.01	0	0.01	0	0.01	0.01	0	0	0.05	0.01	0	0.0111429
Bowmanella	0	0	0	0	0	0	0	0.33	0	0	0	0	0	0	0	0	0.01	0	0	0	0	0	0	0	0	0	0.02	0	0	0	0	0	0.03	0	0	0.0111429
Sporolactobacillaceae_incertae_sedis	0	0	0	0.11	0	0	0	0	0	0	0	0	0	0	0.01	0.02	0.01	0.05	0	0	0	0	0	0	0.08	0	0.03	0.01	0	0.02	0.04	0	0	0	0	0.0108571
Nocardia	0.02	0.01	0.01	0.01	0.04	0.01	0.03	0	0	0.01	0.02	0.01	0.02	0.01	0	0.01	0.01	0.03	0.04	0	0	0.05	0	0	0	0.01	0	0.01	0	0.01	0	0	0.01	0	0	0.0108571
Thiohalomonas	0	0	0	0.01	0	0	0	0.03	0.01	0	0	0.01	0	0	0	0	0.01	0.01	0	0	0	0.01	0	0	0.01	0.04	0.02	0.07	0	0	0.08	0	0.04	0.03	0	0.0108571
Litorivivens	0	0	0	0	0	0	0	0.35	0	0	0	0	0	0	0	0	0	0	0	0	0	0	0	0	0	0	0.02	0	0	0	0	0	0.01	0	0	0.0108571
Owenweeksia	0	0	0	0.03	0	0	0	0.02	0	0	0	0	0	0	0	0	0.14	0.08	0	0	0	0	0	0	0.02	0.01	0.01	0	0	0	0	0	0.05	0.01	0	0.0105714
Aggregicoccus	0.02	0.05	0.01	0	0.04	0.01	0.03	0	0	0.02	0.03	0	0	0.07	0	0	0	0	0.01	0	0.04	0.02	0	0	0	0	0.01	0	0	0	0	0	0.01	0	0	0.0105714
Byssovorax	0	0.05	0.01	0.01	0	0.01	0.05	0	0	0	0.02	0	0	0	0.04	0	0	0.06	0.01	0.01	0.04	0.01	0	0.01	0.02	0	0	0	0	0	0	0.01	0.01	0	0	0.0105714
Citricoccus	0	0	0.01	0	0	0	0	0	0	0	0	0.01	0	0	0	0	0	0	0	0.32	0	0	0	0	0	0	0	0.01	0	0.01	0	0	0	0	0	0.0102857
Salinisphaera	0	0	0	0.03	0	0	0	0.06	0	0	0	0.04	0	0	0	0	0.01	0	0	0	0	0	0	0	0.01	0.01	0.18	0	0	0	0	0	0.02	0	0	0.0102857
Methyloversatilis	0	0.03	0	0	0	0.01	0.01	0.01	0	0	0	0.01	0	0	0.01	0.01	0	0	0	0	0.13	0.01	0	0	0	0	0.02	0	0	0	0	0.03	0.02	0	0.06	0.0102857
Ornithinimicrobium	0	0	0.01	0	0	0	0	0	0.01	0.01	0	0	0.05	0	0	0.05	0.01	0	0	0.01	0	0	0	0.01	0	0.01	0	0.1	0	0.09	0	0	0	0	0	0.0102857
Jiangella	0	0	0.03	0.03	0	0	0.01	0	0	0.01	0.01	0	0	0.01	0	0.01	0.02	0.03	0.05	0	0	0.01	0	0.01	0	0.08	0.01	0	0.01	0.03	0	0	0	0	0	0.0102857
Pseudoduganella	0.01	0	0	0	0	0	0	0	0	0	0.16	0	0.19	0	0	0	0	0	0	0	0	0	0	0	0	0	0	0	0	0	0	0	0	0	0	0.0102857
Sulfitobacter	0	0	0	0	0	0	0	0.29	0	0	0	0	0	0	0	0	0	0	0	0	0	0.04	0	0	0	0	0.02	0	0	0	0	0	0.01	0	0	0.0102857
Natrinema	0	0	0	0	0	0	0	0.01	0	0	0	0	0	0	0	0	0	0	0	0	0	0	0	0	0.19	0	0	0	0	0	0	0	0	0.13	0.02	0.01
Microbacterium	0	0	0.03	0	0	0	0	0	0.09	0	0.01	0	0	0	0	0	0	0	0	0	0	0	0.01	0	0	0	0	0	0	0.03	0	0.12	0	0	0.06	0.01
Lautropia	0.02	0.03	0.02	0	0.05	0.01	0.02	0	0	0.02	0.01	0.02	0.02	0	0.02	0	0	0	0.01	0.03	0.01	0.01	0	0.02	0	0	0.01	0	0.01	0.01	0	0	0	0	0	0.01
Rhizobacter	0.01	0.08	0.01	0	0.01	0.06	0.02	0	0	0	0.03	0	0.01	0.01	0.01	0	0.01	0.01	0	0	0.05	0	0	0	0	0	0.01	0	0	0	0	0	0.02	0	0	0.01
Halogeometricum	0	0	0	0	0	0	0	0	0	0	0	0	0	0	0.02	0	0	0	0	0	0	0	0	0	0.02	0.02	0	0	0	0	0	0	0	0.28	0	0.00971429
Salegentibacter	0	0	0	0	0.01	0	0.01	0.07	0	0	0	0.01	0	0	0	0.02	0	0	0	0	0	0	0	0	0.01	0.02	0	0.05	0	0	0	0	0.14	0	0	0.00971429
Gp9	0	0	0	0	0	0	0	0.01	0	0	0	0	0	0	0	0	0	0.02	0	0	0	0.14	0	0	0	0	0.1	0	0	0	0	0	0.06	0	0	0.00942857
Wenxinia	0	0	0	0	0	0	0	0.02	0.02	0	0	0.02	0	0	0	0	0.04	0.02	0	0	0	0.02	0	0	0	0.02	0	0.08	0	0	0	0	0.03	0.06	0	0.00942857
Halobaculum	0	0	0	0	0	0	0	0.11	0	0	0	0	0	0	0	0	0	0	0	0	0	0	0	0	0.2	0.02	0	0	0	0	0	0	0	0	0	0.00942857
Algiphilus	0.01	0	0	0.07	0.01	0.02	0	0.14	0	0	0	0	0.01	0	0	0.01	0	0	0	0	0	0	0	0	0.04	0	0.01	0	0	0	0	0	0.01	0	0	0.00942857
Desulfuromonas	0	0	0	0	0	0.01	0	0.22	0	0	0	0	0	0	0	0.02	0	0	0	0	0.04	0	0	0	0	0	0.04	0	0	0	0	0	0	0	0	0.00942857
Terrimicrobium	0	0.04	0.01	0	0	0.06	0	0.02	0	0	0.01	0	0	0	0	0	0.01	0	0.01	0	0.03	0.01	0	0	0	0	0.01	0	0	0	0	0	0.11	0	0	0.00914286
Deinobacterium	0.01	0	0.01	0	0.01	0	0	0	0.01	0	0.01	0.02	0.01	0	0.02	0	0.01	0	0.01	0.07	0	0	0	0.02	0	0	0	0.01	0.06	0.02	0	0.02	0	0	0	0.00914286
Limimonas	0	0	0	0	0	0	0	0.08	0	0	0	0	0	0	0	0.01	0.02	0.01	0	0	0	0.02	0	0	0.12	0	0.03	0	0	0	0	0	0.03	0	0	0.00914286
Pyrinomonas	0.02	0.01	0.01	0	0	0.01	0.04	0	0	0.01	0.01	0	0.05	0.13	0	0	0	0	0	0	0.02	0	0	0.01	0	0	0	0	0	0	0	0	0	0	0	0.00914286
Mizugakiibacter	0.01	0.03	0.06	0	0.02	0.01	0	0	0	0	0.02	0	0	0.08	0	0.02	0	0	0	0.02	0.03	0	0	0	0	0	0.01	0	0	0	0	0	0.01	0	0	0.00914286
Desulfoglaeba	0	0	0	0.14	0	0.03	0	0	0	0.01	0	0	0	0	0	0	0	0.01	0.03	0	0	0.01	0	0	0	0	0.01	0	0	0	0	0	0.07	0	0	0.00885714
Actinomadura	0.01	0	0.03	0	0.01	0	0.01	0	0	0.01	0.02	0	0.01	0.02	0	0.02	0.03	0	0.09	0	0	0	0	0	0	0	0	0	0.02	0.03	0	0	0	0	0	0.00885714
Lentibacillus	0	0	0	0	0	0	0	0	0	0	0	0	0	0	0	0	0	0	0	0	0	0	0	0	0	0	0	0.01	0	0	0.3	0	0	0	0	0.00885714
Rheinheimera	0	0	0	0.01	0	0	0	0.02	0.02	0	0	0	0	0	0	0.01	0.12	0	0	0	0	0	0	0	0	0	0	0.01	0	0	0	0	0.12	0	0	0.00885714
Brumimicrobium	0	0	0	0.19	0	0	0	0.02	0	0	0	0	0	0	0	0	0.04	0	0	0	0	0	0	0	0.06	0	0	0	0	0	0	0	0	0	0	0.00885714
Neisseria	0	0	0	0	0	0	0	0	0	0	0	0	0	0	0	0	0	0	0	0	0	0	0	0	0	0	0	0	0	0	0	0.29	0	0	0.02	0.00885714
Mariniflexile	0	0	0.01	0	0	0	0	0.02	0	0	0	0	0	0	0	0	0.18	0	0.03	0	0	0.04	0	0	0	0	0.01	0	0	0	0	0	0.01	0	0	0.00857143
Lutibacter	0	0	0	0	0.02	0	0	0.09	0	0	0	0	0.05	0	0	0.05	0	0	0	0.01	0.01	0	0	0.01	0	0	0	0	0.02	0.01	0.03	0	0	0	0	0.00857143
Rhodomicrobium	0	0.04	0	0.01	0	0.02	0.01	0	0	0	0	0	0	0.01	0	0.01	0.01	0.01	0.01	0	0.09	0.02	0	0	0	0	0.01	0	0	0	0	0	0.05	0	0	0.00857143
Coxiella	0.01	0.01	0.01	0	0.02	0.02	0	0.08	0	0	0	0	0.01	0.01	0	0	0.01	0.01	0	0.01	0.01	0	0	0	0.04	0.01	0.01	0	0	0	0	0.01	0.01	0	0	0.00828571
Piscinibacter	0.02	0.03	0.01	0	0.15	0.04	0.02	0	0	0	0	0	0	0	0.01	0	0	0	0	0	0	0	0	0	0	0	0	0	0.01	0	0	0	0	0	0	0.00828571
Imperialibacter	0.02	0	0.01	0.02	0	0	0	0.01	0	0	0	0	0	0.01	0	0.07	0.01	0.02	0.02	0.01	0	0.01	0	0	0	0	0	0.02	0	0.05	0	0	0.01	0	0	0.00828571
Litoribacter	0.01	0	0.06	0.04	0	0	0	0	0.05	0	0	0.01	0	0	0	0.01	0.03	0	0.01	0	0	0	0	0	0.01	0	0.01	0.02	0	0.01	0	0	0.01	0.01	0	0.00828571
Aquisalimonas	0	0	0	0.14	0	0	0	0.07	0	0	0	0	0	0	0	0	0	0	0	0	0	0	0	0	0.07	0	0.01	0	0	0	0	0	0	0	0	0.00828571
Demequina	0	0	0.01	0.13	0	0	0	0.02	0	0	0	0	0	0	0	0.03	0	0	0	0	0	0.01	0	0	0.02	0	0.01	0.02	0	0.01	0	0	0.02	0	0	0.008
Sediminibacter	0	0	0	0	0	0	0	0.26	0	0	0	0	0	0	0	0	0	0.01	0	0	0	0.01	0	0	0	0	0	0	0	0	0	0	0	0	0	0.008
Caenimonas	0.01	0.09	0.01	0	0.02	0.01	0.06	0	0	0.01	0.02	0	0.01	0.02	0	0	0	0	0	0	0	0	0	0	0	0	0.01	0	0.01	0	0	0	0	0	0	0.008
Dietzia	0	0	0.02	0.04	0	0	0	0	0	0	0	0	0	0	0	0	0	0	0	0	0	0	0	0	0	0.01	0	0.15	0	0	0.05	0	0	0.01	0	0.008
Solitalea	0.01	0	0	0.08	0	0	0	0.01	0	0.01	0.01	0	0	0	0	0.01	0.02	0.07	0.02	0	0	0.02	0	0	0	0	0	0.01	0.01	0	0	0	0	0	0	0.008
Microlunatus	0.01	0.01	0.01	0	0	0.02	0.04	0	0	0.02	0	0	0	0.01	0	0	0	0	0.03	0.07	0	0	0	0.04	0	0	0	0	0.01	0	0	0	0	0	0	0.00771429
Pyxidicoccus	0.01	0.01	0.01	0	0.02	0.01	0.01	0	0	0.01	0.02	0.01	0	0	0.01	0	0	0.01	0.01	0.05	0	0.01	0	0.06	0	0	0.01	0	0	0	0	0	0	0	0	0.00771429
Gp1	0.01	0	0.01	0.02	0.02	0.01	0	0.02	0	0	0.01	0	0.01	0	0	0.02	0.01	0	0.01	0.01	0.05	0	0	0	0	0	0.04	0	0	0	0	0	0.01	0	0	0.00742857
Salinicoccus	0	0	0.03	0	0	0	0	0	0	0	0	0	0	0	0	0	0	0	0	0	0	0	0	0	0	0	0	0.13	0	0	0.08	0	0	0.01	0	0.00714286
Rhizomicrobium	0	0.06	0	0	0	0	0	0.03	0	0.01	0.01	0	0	0	0	0.01	0.02	0.01	0	0	0.05	0.03	0	0	0	0	0.01	0	0	0	0	0	0.01	0	0	0.00714286
Fodinicurvata	0	0	0	0	0	0	0	0.15	0	0	0	0	0	0	0	0.01	0.01	0	0	0.01	0	0	0	0	0.02	0	0.03	0	0	0.02	0	0	0	0	0	0.00714286
Gp15	0	0.02	0	0	0	0.01	0	0.06	0	0	0.01	0	0	0.01	0	0	0	0	0	0	0.03	0	0	0	0	0	0.08	0	0	0	0	0	0.03	0	0	0.00714286
Isoptericola	0.02	0	0.04	0	0.01	0	0	0	0	0.06	0.01	0	0	0	0	0	0.02	0.01	0	0.01	0	0.01	0	0	0	0	0	0.01	0	0.04	0	0	0	0	0	0.00685714
Tumebacillus	0	0	0	0.02	0.01	0	0	0.01	0	0	0	0	0	0	0	0	0.17	0	0	0	0	0	0	0	0	0	0	0.01	0	0.02	0	0	0	0	0	0.00685714
Methylonatrum	0	0	0	0.23	0	0	0	0	0	0	0	0	0	0	0	0	0	0	0	0	0	0	0	0	0	0	0	0	0	0.01	0	0	0	0	0	0.00685714
Virgisporangium	0.01	0.01	0.01	0	0	0.03	0.04	0	0	0	0.03	0	0	0.02	0	0.03	0.01	0	0.01	0	0.02	0	0.01	0	0	0	0	0	0	0.01	0	0	0	0	0	0.00685714
Desulfocapsa	0	0	0	0	0	0	0	0	0	0	0	0	0.01	0	0	0	0	0	0	0	0.21	0	0	0	0	0	0	0	0	0	0	0	0	0	0.02	0.00685714
Halobellus	0	0	0	0	0	0	0	0.06	0	0	0	0	0	0	0	0	0	0	0	0	0	0	0	0	0.11	0.05	0	0	0	0	0	0	0	0.02	0	0.00685714
Herpetosiphon	0.01	0.04	0.02	0	0	0.02	0.04	0	0	0.01	0.01	0	0.01	0.03	0	0.01	0	0	0.01	0	0	0.01	0	0	0	0	0.01	0	0	0	0	0	0	0	0	0.00657143
Spiribacter	0	0	0	0	0	0	0	0	0	0	0	0	0	0	0	0	0	0	0	0	0	0	0	0	0.23	0	0	0	0	0	0	0	0	0	0	0.00657143
Streptacidiphilus	0.01	0	0.01	0.04	0	0	0	0	0	0	0	0.01	0	0	0	0.01	0.01	0.02	0.04	0	0	0.01	0	0.01	0	0	0	0	0	0.04	0	0	0.02	0	0	0.00657143
Candidatus Brocadia	0.01	0.04	0	0	0	0.05	0.02	0	0	0	0	0	0	0.01	0	0	0	0	0	0	0.04	0	0	0	0	0	0	0	0	0	0	0	0.06	0	0	0.00657143
Friedmanniella	0	0	0	0	0.08	0	0	0	0.01	0.01	0	0.01	0	0	0	0	0	0	0	0.06	0	0	0	0.04	0	0	0	0	0.02	0	0	0	0	0	0	0.00657143
Serratia	0.05	0	0	0	0	0.01	0	0	0.01	0	0.01	0.01	0	0	0	0	0	0.01	0	0	0.01	0.01	0.01	0	0	0.01	0	0	0	0	0	0.07	0	0	0.02	0.00657143
Sinomicrobium	0	0	0	0.02	0	0	0	0	0	0	0	0	0	0	0	0	0	0.16	0.02	0	0	0	0	0	0	0	0	0	0	0.01	0	0	0.02	0	0	0.00657143
Microbulbifer	0	0	0	0.02	0	0	0	0	0	0	0.01	0	0.01	0	0	0	0.04	0.08	0	0	0	0.05	0	0	0	0	0	0	0.01	0	0	0	0	0	0	0.00628571
Sphingobium	0	0.05	0.02	0	0.03	0.01	0.03	0	0	0	0.01	0	0	0.01	0	0	0	0	0	0	0.02	0.03	0	0	0	0	0	0	0	0.01	0	0	0	0	0	0.00628571
Limnobacter	0	0	0	0	0.01	0.01	0	0	0	0	0.18	0	0	0	0	0.01	0	0	0	0	0.01	0	0	0	0	0	0	0	0	0	0	0	0	0	0	0.00628571
Umezawaea	0	0.03	0	0	0	0	0.1	0	0	0	0	0.01	0	0.05	0	0	0	0	0	0	0	0	0	0	0	0	0.01	0	0	0	0	0	0	0	0.02	0.00628571
Kibdelosporangium	0	0	0	0	0.01	0.01	0.03	0	0	0.03	0.02	0	0.02	0.04	0.01	0	0	0	0.02	0	0	0	0	0	0	0	0	0	0.02	0.01	0	0	0	0	0	0.00628571
Gp2	0	0.01	0	0	0	0.01	0	0.04	0	0	0	0	0.01	0.01	0	0	0	0	0	0	0.04	0.01	0	0	0	0	0.02	0	0	0	0	0	0.07	0	0	0.00628571
Actinomycetospora	0	0	0.11	0.02	0.01	0	0	0	0.01	0.01	0.01	0	0	0	0	0	0.01	0	0	0	0	0	0	0	0	0	0	0	0.01	0.02	0	0	0	0	0	0.006
Portibacter	0	0	0	0	0	0	0	0.02	0	0	0	0	0	0	0	0	0.03	0	0	0	0.01	0	0	0	0	0	0.01	0	0	0.01	0	0	0.13	0	0	0.006
Gp18	0	0.05	0	0	0	0.02	0	0	0	0	0	0	0	0	0	0	0	0	0	0	0.08	0	0	0	0	0	0.01	0	0	0	0	0	0.05	0	0	0.006
Chryseobacterium	0	0.01	0.01	0	0	0	0.01	0	0	0	0	0	0	0	0.01	0	0	0	0.01	0	0	0.01	0.01	0	0	0.01	0	0	0	0	0	0.04	0	0	0.09	0.006
Fodinibius	0	0	0	0	0	0	0	0.06	0	0	0	0	0	0	0	0	0	0	0	0	0	0	0.01	0	0.04	0	0.08	0	0	0	0	0	0.02	0	0	0.006
Rubricoccus	0	0.02	0.02	0.05	0.01	0.01	0.01	0	0	0	0	0	0.01	0	0	0	0	0.01	0.02	0	0	0	0	0	0	0	0.01	0	0	0	0	0	0.04	0	0	0.006
Psychrobacter	0	0	0	0	0	0	0	0	0.01	0	0	0	0	0	0.01	0	0	0	0	0	0	0	0.01	0	0	0	0	0.04	0	0	0.02	0.03	0	0	0.08	0.00571429
Halosimplex	0	0	0	0	0	0	0	0	0	0	0	0.02	0	0	0	0	0	0	0	0	0	0	0	0	0.05	0.03	0	0	0	0	0	0	0	0.09	0.01	0.00571429
Catenibacterium	0.2	0	0	0	0	0	0	0	0	0	0	0	0	0	0	0	0	0	0	0	0	0	0	0	0	0	0	0	0	0	0	0	0	0	0	0.00571429
Halomicroarcula	0	0	0	0	0	0	0	0.03	0	0	0	0.01	0	0	0	0	0	0	0	0	0	0	0	0	0.02	0	0	0	0	0	0	0	0	0.14	0	0.00571429
Haloarcula	0	0	0	0	0	0	0	0.03	0	0	0	0	0	0	0	0	0	0	0	0	0	0	0	0	0.17	0	0	0	0	0	0	0	0	0	0	0.00571429
Armatimonas/Armatimonadetes_gp1	0	0	0.01	0	0.01	0.01	0	0	0	0.01	0	0	0.03	0	0.01	0	0	0.02	0.01	0.01	0	0	0	0.03	0	0	0	0	0.05	0	0	0	0	0	0	0.00571429
Halobacterium	0	0	0	0	0	0	0	0.03	0	0	0	0	0	0	0.05	0	0	0	0	0	0	0	0	0	0.02	0.07	0	0	0	0	0	0	0	0.01	0.02	0.00571429
Polyangium	0.04	0.02	0.01	0	0	0.02	0.03	0	0	0	0.01	0	0	0.02	0	0.01	0	0	0	0	0.03	0	0	0	0	0	0	0	0.01	0	0	0	0	0	0	0.00571429
Rhodoferax	0	0.13	0	0	0	0.02	0.01	0	0	0	0	0	0	0	0	0.01	0	0	0	0	0.03	0	0	0	0	0	0	0	0	0	0	0	0	0	0	0.00571429
Fibrella	0	0.01	0.01	0	0.14	0	0	0	0	0.02	0.02	0	0	0	0	0	0	0	0	0	0	0	0	0	0	0	0	0	0	0	0	0	0	0	0	0.00571429
Pseudenhygromyxa	0.01	0.01	0	0	0	0.01	0	0	0	0.04	0	0	0	0	0	0.02	0.04	0	0	0	0.05	0	0	0	0	0	0	0	0	0	0	0	0.01	0	0	0.00542857
Natronoarchaeum	0	0	0	0	0	0	0	0	0	0	0	0.01	0	0	0	0	0	0	0	0	0	0	0	0	0.07	0	0	0	0	0	0	0	0	0.11	0	0.00542857
Thiobacillus	0.05	0	0.06	0	0	0	0	0	0	0	0.01	0	0.01	0	0	0.02	0	0	0	0	0.04	0	0	0	0	0	0	0	0	0	0	0	0	0	0	0.00542857
Defluviimonas	0	0	0	0	0	0	0	0.14	0	0	0	0	0	0	0	0.01	0	0	0	0	0	0	0	0	0	0	0.01	0	0	0	0	0.01	0.01	0	0	0.00514286
Sporosarcina	0	0.01	0	0	0	0	0	0	0	0.02	0.04	0	0.06	0.01	0	0	0	0	0	0	0.02	0	0	0	0	0	0	0	0.01	0.01	0	0	0	0	0	0.00514286
Halovenus	0	0	0	0	0	0	0	0.02	0	0	0	0	0	0	0	0	0	0	0	0.03	0	0	0	0	0.09	0	0	0	0	0	0	0	0	0.04	0	0.00514286
Crocinitomix	0	0	0	0	0	0.01	0	0	0	0	0	0	0	0	0	0	0.14	0	0	0	0	0	0	0	0.01	0	0	0	0	0	0	0	0.02	0	0	0.00514286
Simkania	0	0	0	0	0	0	0	0.07	0	0	0	0	0	0	0	0	0.02	0	0	0	0.04	0.01	0	0	0	0	0	0	0	0	0	0	0.04	0	0	0.00514286
Deferrisoma	0	0.01	0	0	0	0	0	0	0	0	0	0	0	0	0	0	0.01	0.03	0	0	0.03	0.05	0	0	0	0	0	0	0	0.01	0	0	0.04	0	0	0.00514286
Olivibacter	0	0	0	0	0	0	0.01	0	0	0	0	0	0	0	0	0	0	0	0.17	0	0	0	0	0	0	0	0	0	0	0	0	0	0	0	0	0.00514286
Allokutzneria	0	0	0.01	0	0	0	0.14	0	0	0	0	0	0	0.02	0	0	0	0	0	0	0	0.01	0	0	0	0	0	0	0	0	0	0	0	0	0	0.00514286
Maricaulis	0	0	0	0.15	0	0	0	0.02	0	0	0	0	0	0	0	0	0	0	0	0	0	0	0	0	0	0	0	0	0	0	0	0	0.01	0	0	0.00514286
Rhodobacter	0	0	0	0	0	0	0	0.18	0	0	0	0	0	0	0	0	0	0	0	0	0	0	0	0	0	0	0	0	0	0	0	0	0	0	0	0.00514286
Poribacteria_genera_incertae_sedis	0	0	0	0	0	0	0	0.01	0	0	0	0	0	0	0	0	0.03	0	0	0	0.04	0.07	0	0	0	0	0	0	0	0	0	0	0.02	0	0	0.00485714
Ignavibacterium	0	0	0	0	0	0	0	0.02	0	0	0	0	0	0.01	0	0	0	0	0	0	0.08	0.02	0	0	0	0	0.01	0	0	0	0	0	0.03	0	0	0.00485714
Aquipuribacter	0	0	0	0	0	0	0	0	0.02	0	0	0.04	0	0	0	0	0	0	0	0.01	0	0	0	0.02	0	0	0	0.01	0	0.01	0	0	0	0.06	0	0.00485714
Catelliglobosispora	0.01	0	0.01	0	0.01	0	0	0	0	0.01	0.02	0	0	0	0	0	0	0	0	0	0	0	0	0.1	0	0	0	0	0	0	0	0	0	0	0	0.00457143
Enhydrobacter	0	0	0	0	0	0	0	0	0	0	0	0.01	0	0	0.02	0	0	0	0	0	0	0	0.01	0	0	0.01	0	0	0.01	0	0	0.01	0	0	0.09	0.00457143
Prosthecobacter	0.01	0.01	0.03	0	0.02	0.03	0	0	0	0	0.01	0	0.01	0	0	0	0	0	0.01	0	0.01	0	0	0	0	0	0	0	0.02	0	0	0	0	0	0	0.00457143
Haloplanus	0	0	0	0	0	0	0	0.04	0	0	0	0	0	0	0	0	0	0	0	0	0	0	0	0	0.1	0	0	0	0	0	0	0	0	0.02	0	0.00457143
Gilvimarinus	0	0	0	0.01	0	0	0	0.02	0	0	0	0	0	0	0	0	0.09	0	0	0	0	0	0	0	0	0	0.01	0	0	0	0	0	0.03	0	0	0.00457143
Balneola	0	0	0	0.09	0	0	0	0.05	0	0	0	0	0	0	0	0	0	0	0	0	0	0	0	0	0	0	0.02	0	0	0	0	0	0	0	0	0.00457143
Fictibacillus	0.02	0	0	0	0	0	0	0	0	0.06	0.01	0	0.01	0	0	0	0	0.01	0	0	0	0	0	0	0	0	0	0	0	0	0	0	0	0	0.05	0.00457143
Actinoplanes	0	0	0.02	0	0.03	0.01	0.01	0	0	0	0.01	0.02	0	0	0	0	0	0	0	0.05	0	0	0	0	0	0	0	0	0	0	0	0	0	0	0	0.00428571
Rubribacterium	0	0	0.01	0	0	0	0	0	0	0.01	0	0	0	0	0	0	0.08	0	0	0	0	0	0	0	0	0.01	0.01	0	0	0.03	0	0	0	0	0	0.00428571
Oscillochloris	0.01	0.01	0.03	0	0.01	0	0.02	0	0	0.01	0.01	0	0.01	0	0	0	0	0	0	0	0.02	0	0	0	0	0	0	0	0	0.01	0	0	0.01	0	0	0.00428571
Roseiflexus	0.01	0	0.02	0	0.06	0	0.01	0	0	0.02	0	0	0.01	0	0	0	0	0	0.01	0	0	0	0	0	0	0	0	0	0	0	0	0	0	0	0	0.004
Aestuariispira	0	0	0	0	0	0	0	0.13	0	0	0	0	0	0	0	0	0	0	0	0	0	0	0	0	0.01	0	0	0	0	0	0	0	0	0	0	0.004
Thiohalospira	0	0	0	0	0	0	0	0.04	0	0	0	0	0	0	0	0	0.01	0.01	0.01	0	0	0.02	0	0	0	0	0.02	0	0	0	0	0	0.03	0	0	0.004
Clostridium sensu stricto	0.01	0	0	0	0	0.03	0	0	0	0	0	0.02	0	0	0	0.02	0	0	0	0	0.05	0	0	0	0.01	0	0	0	0	0	0	0	0	0	0	0.004
Rubritalea	0	0	0	0	0.02	0	0	0.02	0	0	0	0	0	0	0	0.02	0	0	0	0	0.01	0	0	0	0	0	0	0	0.03	0	0.04	0	0	0	0	0.004
Rhodococcus	0.01	0	0	0	0	0.02	0.01	0	0	0.01	0.02	0.01	0	0	0	0	0.01	0	0.01	0	0.01	0	0	0	0	0	0	0.01	0	0.01	0	0	0.01	0	0	0.004
Caldilinea	0.01	0.02	0.01	0	0.02	0.02	0.01	0	0	0.01	0	0	0.01	0	0	0	0	0	0	0	0.03	0	0	0	0	0	0	0	0	0	0	0	0	0	0	0.004
Undibacterium	0.01	0.02	0	0	0	0.01	0.01	0	0	0	0.01	0	0	0.01	0	0	0.01	0	0	0.01	0	0	0	0	0	0	0	0.01	0	0.01	0	0	0	0	0.03	0.004
Croceicoccus	0	0	0.01	0	0	0	0	0.01	0	0	0	0	0	0	0	0.01	0	0	0	0	0	0	0	0	0	0.01	0	0.09	0	0	0	0	0	0	0	0.00371429
Neorhizobium	0	0	0	0.02	0.01	0.01	0.01	0	0	0.01	0	0	0	0	0	0	0.03	0	0	0	0	0	0	0	0	0	0	0	0.01	0.03	0	0	0	0	0	0.00371429
Roseibacillus	0	0.01	0	0	0	0	0	0	0	0	0	0	0	0	0	0	0.01	0.01	0	0	0.01	0	0	0	0.02	0	0.01	0	0	0	0	0	0.06	0	0	0.00371429
Kangiella	0	0	0	0	0	0	0	0	0	0	0	0	0	0	0	0	0	0	0	0	0	0.01	0	0	0	0	0.06	0	0	0	0	0	0.06	0	0	0.00371429
Limnohabitans	0	0.06	0	0	0.04	0.01	0.01	0	0	0	0.01	0	0	0	0	0	0	0	0	0	0	0	0	0	0	0	0	0	0	0	0	0	0	0	0	0.00371429
Elioraea	0	0	0	0	0	0.03	0	0	0	0	0	0	0	0	0	0	0	0	0	0	0.04	0	0	0	0	0	0.02	0	0	0	0	0	0.04	0	0	0.00371429
Algoriphagus	0	0	0	0	0	0	0	0.04	0	0	0	0	0	0	0	0	0.01	0.01	0	0	0	0	0	0	0	0	0	0	0	0.05	0	0	0.01	0	0	0.00342857
Denitratisoma	0	0	0	0	0	0.02	0	0.01	0	0	0	0	0	0	0	0	0.01	0	0	0	0.01	0	0	0	0	0	0.05	0	0	0	0	0	0.02	0	0	0.00342857
Thalassobaculum	0.01	0	0	0	0	0	0	0.04	0	0	0	0	0	0.01	0	0.01	0.03	0	0	0	0	0	0	0	0	0	0	0	0	0.02	0	0	0	0	0	0.00342857
Myceligenerans	0	0	0.01	0	0	0	0	0	0	0	0	0	0	0	0	0	0.05	0.04	0	0	0	0.01	0	0	0	0	0	0.01	0	0	0	0	0	0	0	0.00342857
Azoarcus	0.02	0	0.01	0.03	0	0	0	0.01	0	0	0	0	0	0	0	0.02	0	0	0	0	0	0.01	0	0	0	0	0	0	0	0.02	0	0	0	0	0	0.00342857
Persicirhabdus	0	0	0	0	0	0	0	0.03	0	0	0	0	0	0	0	0	0.01	0.02	0.01	0	0	0.05	0	0	0	0	0	0	0	0	0	0	0	0	0	0.00342857
Nonomuraea	0	0	0.01	0	0	0	0.01	0	0	0	0	0	0	0.02	0	0	0.02	0	0.02	0	0	0	0	0	0	0	0	0	0	0.04	0	0	0	0	0	0.00342857
Duganella	0	0.01	0.01	0	0	0.09	0	0	0	0	0.01	0	0	0	0	0	0	0	0	0	0	0	0	0	0	0	0	0	0	0	0	0	0	0	0	0.00342857
Nitrincola	0	0	0	0	0	0	0	0.12	0	0	0	0	0	0	0	0	0	0	0	0	0	0	0	0	0	0	0	0	0	0	0	0	0	0	0	0.00342857
Acidovorax	0	0	0	0	0	0.01	0.01	0.01	0	0.01	0	0	0	0	0	0	0	0.01	0	0	0.01	0.01	0	0	0	0	0.01	0	0	0	0	0	0	0	0.03	0.00314286
Hydrogenophaga	0	0.02	0	0	0	0.01	0	0	0	0	0	0	0	0	0	0	0.01	0	0	0	0.02	0.02	0	0	0	0	0	0	0	0.01	0	0	0.02	0	0	0.00314286
Sediminibacterium	0.01	0.01	0.01	0	0	0	0	0	0	0	0.01	0.01	0	0	0	0	0	0	0	0.01	0	0	0	0	0	0	0	0	0	0	0	0.03	0	0	0.02	0.00314286
Halorubellus	0	0	0	0	0	0	0	0	0	0	0	0	0	0	0	0	0	0	0	0	0	0	0	0	0.1	0	0	0	0	0	0	0	0	0.01	0	0.00314286
Saccharophagus	0	0	0	0.02	0	0	0	0	0	0	0	0	0	0	0	0.01	0.07	0	0	0	0	0	0	0	0	0	0	0.01	0	0	0	0	0	0	0	0.00314286
Cetobacterium	0.01	0	0	0	0	0	0	0	0	0	0	0	0	0.01	0	0	0	0.09	0	0	0	0	0	0	0	0	0	0	0	0	0	0	0	0	0	0.00314286
Tistlia	0.01	0	0	0.05	0	0.01	0	0.01	0	0	0.02	0	0	0	0	0	0	0	0	0	0	0	0	0	0.01	0	0	0	0	0	0	0	0	0	0	0.00314286
Herminiimonas	0.01	0	0	0	0.04	0.01	0.02	0	0	0	0	0	0	0	0	0	0	0	0	0	0	0	0	0	0	0	0	0	0	0	0	0	0	0	0.03	0.00314286
Bacteriovorax	0	0.01	0.01	0	0	0	0	0	0	0	0	0	0	0	0	0.01	0	0	0	0	0.01	0	0	0	0	0.02	0	0	0.05	0	0	0	0	0	0	0.00314286
Paraglaciecola	0	0	0	0	0	0	0	0.07	0	0	0	0	0	0	0	0	0.01	0	0	0	0	0	0	0	0	0	0	0	0	0	0	0	0.03	0	0	0.00314286
Metallibacterium	0	0	0	0.1	0	0	0	0	0	0	0	0	0	0	0	0	0	0	0	0	0	0	0	0	0	0	0	0	0	0	0	0	0.01	0	0	0.00314286
Gp11	0	0.03	0	0	0	0.01	0	0.01	0	0	0	0	0	0	0	0	0	0	0	0	0.02	0	0	0	0	0	0.01	0	0	0	0	0	0.03	0	0	0.00314286
Gp20	0	0.02	0	0	0	0.01	0.01	0	0	0	0	0	0	0	0	0	0	0	0	0	0.01	0	0	0	0	0	0.03	0	0	0	0	0	0.03	0	0	0.00314286
WPS-2_genera_incertae_sedis	0	0.03	0	0	0	0.01	0	0	0	0.01	0	0	0.04	0	0	0	0	0	0	0	0.02	0	0	0	0	0	0	0	0	0	0	0	0	0	0	0.00314286
Oligoflexus	0	0	0.01	0	0.01	0	0	0	0.01	0.02	0	0	0	0	0	0	0.03	0	0	0.01	0	0.01	0	0.01	0	0	0	0	0	0	0	0	0	0	0	0.00314286
Cytophaga	0	0.02	0	0	0	0.05	0.01	0	0	0	0.01	0	0.01	0.01	0	0	0	0	0	0	0	0	0	0	0	0	0	0	0	0	0	0	0	0	0	0.00314286
Propionibacterium	0.01	0	0	0	0	0	0	0	0	0	0	0.02	0	0	0.02	0	0	0	0	0	0	0	0	0	0	0	0	0	0	0	0	0	0	0	0.05	0.00285714
Magnetospira	0	0	0	0	0	0	0	0.07	0	0	0	0	0	0	0	0	0	0	0	0	0	0.02	0	0	0.01	0	0	0	0	0	0	0	0	0	0	0.00285714
Saccharopolyspora	0	0	0	0	0.02	0	0	0	0	0	0	0	0	0	0	0.01	0	0	0	0	0	0	0	0	0	0.01	0.01	0	0	0.01	0	0	0.04	0	0	0.00285714
Nibrella	0	0	0	0	0.08	0.02	0	0	0	0	0	0	0	0	0	0	0	0	0	0	0	0	0	0	0	0	0	0	0	0	0	0	0	0	0	0.00285714
Sulfuricella	0.03	0	0.01	0	0	0.03	0	0	0	0	0	0	0.02	0	0	0	0.01	0	0	0	0	0	0	0	0	0	0	0	0	0	0	0	0	0	0	0.00285714
Ulvibacter	0	0	0	0.1	0	0	0	0	0	0	0	0	0	0	0	0	0	0	0	0	0	0	0	0	0	0	0	0	0	0	0	0	0	0	0	0.00285714
Terribacillus	0	0	0.07	0	0	0	0	0	0	0	0	0	0	0	0	0	0	0	0	0	0	0	0	0	0	0	0	0.03	0	0	0	0	0	0	0	0.00285714
Sediminimonas	0	0	0	0	0	0	0	0.1	0	0	0	0	0	0	0	0	0	0	0	0	0	0	0	0	0	0	0	0	0	0	0	0	0	0	0	0.00285714
Thioalkalispira	0	0	0	0	0	0	0	0.02	0	0	0	0	0	0	0	0	0	0	0	0	0	0	0.01	0	0.03	0	0.04	0	0	0	0	0	0	0	0	0.00285714
Anaerolinea	0	0	0	0	0	0	0	0	0	0	0	0	0	0	0	0	0	0	0	0	0.1	0	0	0	0	0	0	0	0	0	0	0	0	0	0	0.00285714
Psychromonas	0	0	0	0	0	0	0	0.1	0	0	0	0	0	0	0	0	0	0	0	0	0	0	0	0	0	0	0	0	0	0	0	0	0	0	0	0.00285714
Nitrososphaera	0	0	0	0	0.04	0.02	0	0	0	0	0	0	0	0	0	0	0	0	0	0	0.03	0.01	0	0	0	0	0	0	0	0	0	0	0	0	0	0.00285714
Methylocaldum	0.02	0	0.03	0	0	0	0	0	0	0	0	0	0	0	0.01	0.03	0	0.01	0	0	0	0	0	0	0	0	0	0	0	0	0	0	0	0	0	0.00285714
Fontimonas	0.01	0.01	0.02	0.01	0.01	0.01	0	0.01	0	0	0	0	0.01	0	0	0	0	0	0	0	0	0	0	0	0	0	0	0	0	0	0	0	0.01	0	0	0.00285714
Beijerinckia	0	0	0.03	0	0.01	0	0.01	0	0	0.01	0	0.02	0	0	0	0.01	0	0	0	0.01	0	0	0	0	0	0	0	0	0	0	0	0	0	0	0	0.00285714
Azospirillum	0	0	0.01	0	0	0	0	0	0	0	0	0.01	0	0	0	0	0	0	0	0.02	0.01	0	0.01	0	0	0	0	0.01	0.02	0	0	0	0	0	0	0.00257143
Plesiomonas	0	0	0	0	0	0	0	0	0	0	0.01	0	0	0.01	0	0	0	0.07	0	0	0	0	0	0	0	0	0	0	0	0	0	0	0	0	0	0.00257143
Porphyrobacter	0	0	0	0	0	0.01	0.01	0	0	0	0	0	0.01	0	0	0.02	0	0	0	0	0	0	0	0	0	0	0.01	0.01	0.02	0	0	0	0	0	0	0.00257143
Pseudobacteriovorax	0	0	0	0	0	0	0	0	0.01	0	0	0.01	0	0	0	0	0.02	0.02	0	0.03	0	0	0	0	0	0	0	0	0	0	0	0	0	0	0	0.00257143
Sphingopyxis	0	0	0	0	0	0	0	0	0	0	0.02	0	0.02	0.01	0	0	0.01	0	0	0	0.01	0.01	0	0	0	0	0	0	0	0	0	0	0.01	0	0	0.00257143
Sediminibacillus	0	0	0	0	0	0	0	0	0	0	0	0	0	0	0.02	0	0	0	0	0	0	0	0	0	0	0	0	0.01	0	0	0.06	0	0	0	0	0.00257143
Cohnella	0.02	0	0.01	0	0	0	0	0	0	0.02	0.01	0	0	0	0.01	0	0	0	0	0	0	0.01	0	0	0	0	0	0	0	0.01	0	0	0	0	0	0.00257143
Jeotgalibacillus	0	0	0	0	0	0	0	0	0	0	0	0	0	0	0.01	0	0	0	0	0	0	0	0	0	0.04	0	0	0.03	0	0	0	0	0.01	0	0	0.00257143
Nibribacter	0.01	0	0.01	0	0	0	0	0	0	0	0.01	0	0	0	0	0	0	0	0	0.04	0	0	0	0	0	0	0	0.01	0	0	0.01	0	0	0	0	0.00257143
Brachybacterium	0	0	0.04	0	0	0	0	0	0	0	0	0	0	0	0	0	0	0	0	0	0	0	0	0	0	0	0	0.02	0.01	0	0	0.02	0	0	0	0.00257143
Oryzihumus	0	0	0	0	0	0	0	0	0	0	0	0	0	0	0	0	0	0	0	0	0.01	0	0	0	0	0	0	0	0	0	0	0	0.08	0	0	0.00257143
Halospina	0	0	0	0	0	0	0	0.04	0	0	0	0	0	0	0	0	0	0	0	0	0	0	0	0	0.05	0	0	0	0	0	0	0	0	0	0	0.00257143
Romboutsia	0	0.01	0	0	0	0	0.01	0	0	0	0	0.01	0	0	0	0	0	0	0	0	0	0.01	0	0	0	0	0.02	0	0	0	0.03	0	0	0	0	0.00257143
Fimbriimonas	0	0	0.02	0.01	0.01	0.02	0	0	0	0	0	0	0.01	0	0	0.01	0	0	0	0	0	0	0	0	0	0	0	0	0	0.01	0	0	0	0	0	0.00257143
Solimonas	0	0.06	0	0	0	0.01	0	0	0	0	0	0	0	0	0	0	0	0	0	0	0.01	0	0	0	0	0	0	0	0	0	0	0	0.01	0	0	0.00257143
Methyloligella	0.01	0	0	0.02	0	0.02	0	0.01	0	0	0.01	0	0	0	0	0	0	0	0.01	0	0	0	0	0	0	0	0	0	0	0	0	0	0	0	0	0.00228571
Lactobacillus	0	0	0	0	0	0	0	0	0	0	0	0	0	0	0	0	0	0	0	0	0	0	0	0	0	0.04	0	0	0	0	0	0	0	0	0.04	0.00228571
Rhizorhabdus	0.01	0.01	0	0	0	0.01	0	0	0	0	0	0	0	0	0	0.02	0	0	0	0	0	0	0	0	0	0	0	0.01	0.01	0	0	0	0.01	0	0	0.00228571
Jannaschia	0	0	0	0	0	0	0	0	0.01	0	0	0.02	0	0	0	0	0.01	0	0	0	0	0	0	0	0	0	0	0	0	0.01	0	0	0	0.03	0	0.00228571
Nitrococcus	0	0	0	0	0	0	0	0	0	0	0	0.01	0	0	0	0	0.02	0	0	0	0	0	0	0	0.01	0.01	0.01	0	0	0.01	0	0	0.01	0	0	0.00228571
Thermoflexus	0.01	0.01	0	0	0	0.02	0.01	0	0	0	0.01	0	0	0	0	0	0	0	0.01	0	0.01	0	0	0	0	0	0	0	0	0	0	0	0	0	0	0.00228571
Salinarchaeum	0	0	0	0	0	0	0	0.01	0	0	0	0	0	0	0	0	0	0	0	0	0	0	0	0	0.02	0	0	0	0	0	0	0	0	0.05	0	0.00228571
Pseudofulvimonas	0	0	0.01	0	0	0	0	0	0	0	0.01	0	0	0.03	0	0	0	0	0	0	0	0	0	0	0	0	0	0	0	0	0	0.03	0	0	0	0.00228571
Gp13	0	0	0	0	0	0	0	0	0	0	0	0	0	0	0	0	0	0	0	0	0	0	0	0	0	0	0.05	0	0	0	0	0	0.03	0	0	0.00228571
Gemmobacter	0	0.02	0	0	0	0	0	0.01	0	0	0	0	0	0	0	0.01	0	0	0	0	0.02	0	0	0	0	0	0	0	0	0	0	0	0.02	0	0	0.00228571
Reichenbachiella	0	0	0	0	0	0	0	0	0.01	0	0	0	0	0	0	0	0	0	0	0	0	0	0	0	0	0	0	0	0	0	0	0	0	0.07	0	0.00228571
Asticcacaulis	0	0.01	0	0	0.01	0	0	0	0	0	0	0	0	0	0	0	0	0	0.01	0	0.04	0	0.01	0	0	0	0	0	0	0	0	0	0	0	0	0.00228571
Collinsella	0.08	0	0	0	0	0	0	0	0	0	0	0	0	0	0	0	0	0	0	0	0	0	0	0	0	0	0	0	0	0	0	0	0	0	0	0.00228571
Methylobacillus	0	0	0.01	0.02	0	0	0	0	0	0	0	0	0	0	0	0.01	0	0	0	0.02	0	0	0	0	0	0	0	0	0.02	0	0	0	0	0	0	0.00228571
Pseudoruegeria	0	0	0	0	0	0	0	0.01	0	0	0	0	0	0	0	0.04	0.01	0	0	0	0	0	0	0	0	0	0	0.02	0	0	0	0	0	0	0	0.00228571
Haladaptatus	0	0	0	0	0	0	0	0	0	0	0	0	0	0	0	0	0.01	0	0	0	0	0	0	0	0.01	0.01	0	0	0	0.05	0	0	0	0	0	0.00228571
Haemophilus	0	0	0	0	0	0	0	0	0	0	0	0	0	0	0	0	0	0	0	0	0	0	0.01	0	0	0	0	0	0	0	0	0.07	0	0	0	0.00228571
Waddlia	0	0	0.01	0.04	0	0	0	0.01	0	0	0	0	0	0	0	0	0	0	0	0	0	0	0	0	0.01	0	0	0	0	0	0	0	0.01	0	0	0.00228571
Haliscomenobacter	0	0.05	0	0	0	0.01	0	0	0	0	0	0	0	0	0	0	0	0	0	0	0.02	0	0	0	0	0	0	0	0	0	0	0	0	0	0	0.00228571
Tangfeifania	0	0	0	0	0	0	0.01	0.07	0	0	0	0	0	0	0	0	0	0	0	0	0	0	0	0	0	0	0	0	0	0	0	0	0	0	0	0.00228571
Muricauda	0	0	0	0	0	0	0	0.07	0	0	0	0	0	0	0	0	0	0	0	0	0	0	0	0	0	0	0	0	0	0	0	0	0.01	0	0	0.00228571
Aquimonas	0	0.02	0	0	0	0.01	0	0	0	0	0	0	0	0	0	0	0	0	0	0	0.04	0	0	0	0	0	0	0	0	0	0	0	0.01	0	0	0.00228571
Marispirillum	0	0	0	0	0	0	0	0.06	0	0	0	0	0	0	0	0.01	0	0	0	0	0.01	0	0	0	0	0	0	0	0	0	0	0	0	0	0	0.00228571
Sphingorhabdus	0	0.06	0	0	0	0	0	0	0	0	0	0	0	0	0	0.01	0	0	0	0	0	0	0	0	0	0	0	0	0.01	0	0	0	0	0	0	0.00228571
Zhihengliuella	0	0	0.01	0	0	0	0	0	0	0	0	0	0	0	0	0	0	0	0	0.04	0	0	0	0	0	0	0	0	0	0.02	0	0	0	0	0	0.002
Enterococcus	0.02	0	0	0	0	0	0	0	0	0	0.01	0	0	0	0	0	0	0	0	0	0	0.01	0.01	0	0	0	0	0	0	0	0	0	0	0	0.02	0.002
Mangroviflexus	0	0	0	0.03	0	0.01	0	0	0	0	0	0	0.01	0	0	0.02	0	0	0	0	0	0	0	0	0	0	0	0	0	0	0	0	0	0	0	0.002
Pseudokineococcus	0	0	0.01	0	0	0	0	0	0	0	0.02	0	0	0	0	0	0.02	0	0.01	0	0	0	0	0	0	0	0	0	0	0	0	0	0	0.01	0	0.002
Aurantimonas	0	0	0.01	0	0	0	0	0	0	0	0	0	0	0	0	0	0	0	0	0	0	0	0	0	0	0.01	0	0	0	0	0	0	0	0.05	0	0.002
Hyphomonas	0	0	0	0.01	0	0	0	0.01	0	0	0	0	0	0	0	0	0	0	0	0	0	0	0	0	0	0	0	0	0	0	0	0.01	0.04	0	0	0.002
Bacteroides	0	0	0	0	0	0	0	0	0	0	0	0	0	0	0	0	0	0	0	0	0	0	0	0	0	0.01	0	0	0	0	0	0.03	0	0	0.03	0.002
Ardenticatena	0	0	0	0	0	0	0	0	0	0	0	0	0	0	0	0	0	0.01	0	0	0.05	0	0	0	0	0	0	0	0	0	0	0	0.01	0	0	0.002
Parvularcula	0	0	0	0.02	0	0	0	0.02	0	0	0	0	0	0	0	0.01	0	0	0	0	0	0	0	0	0	0	0	0	0	0	0	0	0.02	0	0	0.002
Microgenomates_genera_incertae_sedis	0	0	0	0	0	0.01	0	0.02	0	0	0	0	0	0	0	0	0	0	0	0	0	0.02	0	0	0.01	0	0.01	0	0	0	0	0	0	0	0	0.002
Isosphaera	0.01	0	0	0	0	0	0.01	0	0	0	0	0	0.01	0.01	0	0	0	0	0	0	0	0	0.01	0	0	0	0	0	0.01	0	0	0	0.01	0	0	0.002
Sphingobacterium	0	0	0	0	0	0	0	0	0	0	0	0	0	0	0	0	0	0	0	0	0.02	0.01	0	0	0	0	0	0	0	0	0	0	0.01	0	0.03	0.002
Nitrospina	0	0	0	0	0	0	0	0.03	0	0	0	0	0	0	0	0	0	0	0	0	0	0	0	0	0	0	0.04	0	0	0	0	0	0	0	0	0.002
Glycocaulis	0	0	0	0.05	0	0	0	0.02	0	0	0	0	0	0	0	0	0	0	0	0	0	0	0	0	0	0	0	0	0	0	0	0	0	0	0	0.002
Cerasicoccus	0	0	0	0	0	0	0	0.01	0.01	0	0	0	0	0	0	0	0.01	0	0	0	0	0	0	0	0.01	0.01	0	0	0	0	0	0	0.01	0.01	0	0.002
Streptomonospora	0	0	0	0	0	0	0	0	0	0	0	0.04	0	0	0	0.01	0	0	0	0	0	0	0	0	0	0.02	0	0	0	0	0	0	0	0	0	0.002
Carnobacterium	0	0	0	0	0	0	0	0	0	0	0	0	0	0	0.04	0.01	0	0	0	0	0	0	0	0	0	0.01	0	0	0	0	0	0	0	0.01	0	0.002
Janthinobacterium	0	0	0	0	0	0.01	0	0	0	0.01	0	0	0.02	0	0	0	0.01	0	0	0	0	0	0	0	0	0	0	0.01	0	0	0	0.01	0	0	0	0.002
Subdivision5_genera_incertae_sedis	0	0	0	0	0	0.01	0	0	0	0	0	0	0	0	0	0	0	0	0	0	0.02	0	0	0	0	0	0	0	0	0	0	0	0.01	0	0.03	0.002
Halohasta	0	0	0	0	0	0	0	0.07	0	0	0	0	0	0	0	0	0	0	0	0	0	0	0	0	0	0	0	0	0	0	0	0	0	0	0	0.002
Halovivax	0	0	0	0.02	0	0	0	0	0	0	0	0.01	0	0	0.01	0	0	0	0	0.01	0	0	0	0	0.01	0	0	0	0	0	0	0	0	0.01	0	0.002
Halorientalis	0	0	0	0	0	0	0	0	0	0	0	0	0	0	0	0	0	0	0	0.01	0	0	0	0	0.01	0	0	0	0	0	0	0	0	0.04	0.01	0.002
Arhodomonas	0	0	0	0	0	0	0	0.06	0	0	0	0	0	0	0	0	0	0	0	0	0	0	0	0	0	0	0.01	0	0	0	0	0	0	0	0	0.002
Cnuella	0.03	0	0.01	0	0	0	0	0	0	0	0.01	0.01	0	0	0	0	0	0	0	0	0	0	0	0	0	0	0	0	0	0	0	0	0	0	0	0.00171429
Verrucomicrobium	0	0.01	0	0	0.01	0.01	0	0	0	0	0	0	0	0	0	0	0	0.01	0.01	0	0	0	0	0	0	0	0	0	0	0	0	0	0.01	0	0	0.00171429
Chungangia	0	0	0	0	0	0	0	0	0	0.01	0	0	0.04	0	0	0	0	0	0	0	0	0	0	0	0	0	0	0	0	0.01	0	0	0	0	0	0.00171429
Alkanindiges	0	0	0	0	0	0	0	0	0	0	0	0	0	0	0	0	0	0	0	0	0	0	0	0	0	0.01	0	0	0	0	0	0	0	0	0.05	0.00171429
Luedemannella	0	0.01	0	0	0	0.03	0.01	0	0	0	0	0	0	0.01	0	0	0	0	0	0	0	0	0	0	0	0	0	0	0	0	0	0	0	0	0	0.00171429
Cucumibacter	0	0	0	0	0	0	0	0	0	0	0	0	0	0	0	0	0.02	0	0	0	0	0.02	0	0	0.01	0	0	0	0	0	0	0	0.01	0	0	0.00171429
Haloactinobacterium	0	0	0.05	0	0	0	0	0	0	0	0	0	0	0	0	0	0	0.01	0	0	0	0	0	0	0	0	0	0	0	0	0	0	0	0	0	0.00171429
Methylophilus	0	0.05	0	0	0	0	0	0	0	0	0	0	0	0	0	0	0	0	0	0	0	0	0	0	0	0	0	0	0	0	0	0	0	0	0.01	0.00171429
Phaeocystidibacter	0	0	0	0.02	0	0	0	0	0	0	0	0	0	0	0	0	0.02	0	0	0	0	0.01	0	0	0	0	0.01	0	0	0	0	0	0	0	0	0.00171429
Nitrosococcus	0	0	0	0.05	0	0	0	0	0	0	0	0	0	0	0	0	0	0	0	0	0	0	0	0	0	0	0	0	0	0	0	0	0.01	0	0	0.00171429
Kineosporia	0	0.01	0	0	0	0	0	0	0.01	0	0	0	0	0	0	0	0	0	0	0	0.02	0	0	0	0	0.01	0	0	0.01	0	0	0	0	0	0	0.00171429
Inquilinus	0	0	0	0	0	0	0.01	0	0	0	0.05	0	0	0	0	0	0	0	0	0	0	0	0	0	0	0	0	0	0	0	0	0	0	0	0	0.00171429
Sanguibacter	0	0	0.02	0	0	0	0	0	0	0	0	0	0	0	0	0	0	0	0	0	0.02	0	0	0	0	0	0	0.01	0	0.01	0	0	0	0	0	0.00171429
Solibacillus	0	0	0	0	0	0	0	0	0	0	0	0	0	0	0	0	0	0	0	0	0	0	0	0	0	0	0	0	0	0	0	0.02	0	0	0.04	0.00171429
Sporobacter	0	0	0	0	0	0	0	0	0	0	0	0	0	0	0	0	0	0	0	0	0	0	0	0	0	0	0	0	0.01	0	0	0.01	0	0	0.04	0.00171429
Craurococcus	0	0	0.01	0	0.01	0	0	0	0	0.01	0	0.01	0	0	0	0	0	0	0	0	0	0	0	0	0	0	0	0	0.02	0	0	0	0	0	0	0.00171429
Curvibacter	0	0	0	0	0	0	0	0	0	0	0	0	0	0	0	0	0	0	0	0	0	0	0	0	0	0.01	0	0	0	0	0	0.02	0	0	0.03	0.00171429
Delftia	0.02	0	0	0	0	0	0	0	0	0	0.01	0	0	0	0	0	0	0	0	0	0	0.01	0	0	0	0	0	0	0	0	0	0	0	0	0.02	0.00171429
Marivirga	0	0	0	0	0	0	0	0.02	0	0	0	0	0	0	0	0	0	0	0	0	0	0	0	0	0	0	0.01	0	0	0	0	0	0.03	0	0	0.00171429
Facklamia	0	0	0	0	0	0	0	0	0	0	0	0	0	0	0	0	0	0	0	0	0	0	0	0	0	0	0	0	0	0	0	0.03	0	0	0.03	0.00171429
Brucella	0	0	0	0	0	0	0	0	0	0	0	0	0	0	0	0	0	0	0	0	0	0	0	0	0	0	0	0	0.01	0	0	0.02	0	0	0.03	0.00171429
Halococcus	0	0	0	0	0	0	0	0	0	0	0	0	0	0	0	0	0	0	0	0	0	0	0	0	0	0.01	0	0	0	0	0	0.01	0	0.04	0	0.00171429
Wandonia	0	0	0	0.06	0	0	0	0	0	0	0	0	0	0	0	0	0	0	0	0	0	0	0	0	0	0	0	0	0	0	0	0	0	0	0	0.00171429
Rubritepida	0	0	0.06	0	0	0	0	0	0	0	0	0	0	0	0	0	0	0	0	0	0	0	0	0	0	0	0	0	0	0	0	0	0	0	0	0.00171429
Psychrosinus	0	0	0	0	0	0	0	0	0	0	0	0	0	0	0	0	0	0	0	0	0.06	0	0	0	0	0	0	0	0	0	0	0	0	0	0	0.00171429
Flavihumibacter	0	0	0	0	0.01	0	0	0	0	0	0	0	0.01	0	0	0.01	0	0	0	0	0.01	0	0	0	0	0	0	0	0	0	0	0	0.02	0	0	0.00171429
Rhodobaca	0	0	0	0.03	0	0	0	0.03	0	0	0	0	0	0	0	0	0	0	0	0	0	0	0	0	0	0	0	0	0	0	0	0	0	0	0	0.00171429
Motiliproteus	0	0	0	0	0	0	0	0.06	0	0	0	0	0	0	0	0	0	0	0	0	0	0	0	0	0	0	0	0	0	0	0	0	0	0	0	0.00171429
Propionivibrio	0	0	0	0	0	0	0	0	0	0	0	0	0	0	0	0	0	0	0	0	0.06	0	0	0	0	0	0	0	0	0	0	0	0	0	0	0.00171429
Rhizocola	0.01	0	0	0	0	0.01	0.01	0	0	0	0	0	0.01	0	0	0	0	0	0	0	0.02	0	0	0	0	0	0	0	0	0	0	0	0	0	0	0.00171429
Brevibacterium	0	0	0	0	0	0	0	0	0	0	0	0	0.02	0	0	0	0	0	0	0	0	0	0	0	0	0	0	0	0	0	0	0.02	0	0	0.01	0.00142857
Marinococcus	0	0	0	0.01	0	0	0	0	0	0	0	0	0	0	0	0	0	0	0	0	0	0	0	0	0	0	0	0	0	0	0.03	0	0	0.01	0	0.00142857
Leuconostoc	0.01	0	0	0	0	0	0	0	0	0	0	0	0	0	0	0	0	0	0	0	0	0	0	0	0	0.01	0	0	0	0	0	0	0	0	0.03	0.00142857
Dactylosporangium	0.01	0	0	0	0	0	0.02	0	0	0	0.01	0	0	0	0	0	0	0	0	0	0.01	0	0	0	0	0	0	0	0	0	0	0	0	0	0	0.00142857
Chthonomonas/Armatimonadetes_gp3	0	0	0	0	0.01	0.01	0	0	0	0	0	0	0.02	0.01	0	0	0	0	0	0	0	0	0	0	0	0	0	0	0	0	0	0	0	0	0	0.00142857
Ferrovibrio	0.01	0	0	0	0	0	0	0	0.01	0	0.02	0	0	0	0	0.01	0	0	0	0	0	0	0	0	0	0	0	0	0	0	0	0	0	0	0	0.00142857
Filobacillus	0	0	0	0	0	0	0	0.01	0.01	0	0	0	0	0	0	0.02	0	0	0	0	0	0	0	0	0	0	0	0.01	0	0	0	0	0	0	0	0.00142857
Geofilum	0	0	0	0	0	0	0	0.02	0.01	0	0	0	0	0	0	0.01	0	0	0	0	0	0	0	0	0	0	0	0	0.01	0	0	0	0	0	0	0.00142857
Muriicola	0	0	0	0	0	0	0	0.01	0	0	0	0	0	0	0	0	0	0	0	0	0	0	0	0	0	0	0.02	0	0	0	0	0	0.02	0	0	0.00142857
Panacagrimonas	0	0.02	0	0	0	0.01	0	0	0	0	0	0	0	0	0	0	0	0	0	0	0.01	0	0	0	0	0	0	0	0	0	0	0	0.01	0	0	0.00142857
Marinomonas	0	0	0	0	0	0	0	0.05	0	0	0	0	0	0	0	0	0	0	0	0	0	0	0	0	0	0	0	0	0	0	0	0	0	0	0	0.00142857
Spirillospora	0	0	0	0	0	0	0	0	0	0	0	0	0	0	0	0	0	0	0	0	0	0.01	0	0	0	0	0	0	0	0.04	0	0	0	0	0	0.00142857
Halorhabdus	0	0	0	0	0	0	0	0	0	0	0	0	0	0	0	0.01	0	0	0	0	0	0	0	0	0.02	0	0	0	0	0	0	0	0	0.02	0	0.00142857
Gp12	0	0.01	0	0	0	0	0	0.01	0	0	0	0	0	0	0	0	0	0	0	0	0.01	0	0	0	0	0	0.02	0	0	0	0	0	0	0	0	0.00142857
Oceanococcus	0	0	0	0.01	0	0	0	0.03	0	0	0	0	0	0	0	0	0	0	0	0	0	0	0	0	0	0	0.01	0	0	0	0	0	0	0	0	0.00142857
Thauera	0	0	0	0	0	0	0	0	0	0	0	0	0	0	0	0	0	0	0	0	0	0.03	0	0	0	0	0	0	0	0	0	0	0.01	0	0	0.00114286
Fontibacillus	0	0	0.01	0.01	0	0	0	0	0	0	0	0	0	0	0	0.01	0	0	0	0	0	0	0	0	0	0.01	0	0	0	0	0	0	0	0	0	0.00114286
Thermomonas	0	0	0	0	0	0	0	0	0	0	0	0	0	0	0	0.01	0	0	0.02	0	0	0	0	0	0	0	0	0	0	0	0	0.01	0	0	0	0.00114286
Elusimicrobium	0.02	0	0	0	0	0	0	0	0	0	0	0	0.01	0	0	0	0	0	0	0	0.01	0	0	0	0	0	0	0	0	0	0	0	0	0	0	0.00114286
Uliginosibacterium	0	0.01	0	0	0	0	0	0	0	0	0	0	0.02	0	0	0.01	0	0	0	0	0	0	0	0	0	0	0	0	0	0	0	0	0	0	0	0.00114286
Chryseomicrobium	0	0	0	0	0	0	0	0	0	0	0	0	0	0	0	0	0	0	0	0	0	0	0	0	0	0	0	0	0	0	0.01	0	0	0	0.03	0.00114286
Paraprevotella	0	0	0	0	0	0	0	0	0	0	0	0	0	0	0	0	0	0	0	0	0	0	0	0	0	0	0	0	0	0	0	0	0	0	0.04	0.00114286
Brockia	0.03	0	0	0	0	0	0	0	0	0	0.01	0	0	0	0	0	0	0	0	0	0	0	0	0	0	0	0	0	0	0	0	0	0	0	0	0.00114286
Prosthecomicrobium	0	0	0.01	0	0	0	0	0.02	0	0	0	0	0	0	0	0	0	0	0	0	0	0	0	0	0	0	0	0	0	0	0	0	0.01	0	0	0.00114286
Chlamydophila	0	0	0	0.03	0	0	0	0	0	0	0	0	0	0	0	0	0	0	0	0	0	0	0	0	0.01	0	0	0	0	0	0	0	0	0	0	0.00114286
Clostridium XlVa	0	0	0	0	0	0	0	0.01	0	0	0	0.01	0	0	0	0	0	0	0	0	0.01	0	0.01	0	0	0	0	0	0	0	0	0	0	0	0	0.00114286
Rhodovibrio	0	0	0	0.01	0	0	0	0.02	0	0	0	0	0	0	0	0	0	0	0	0	0	0	0	0	0	0	0.01	0	0	0	0	0	0	0	0	0.00114286
Amorphus	0	0	0	0	0	0	0	0.01	0	0	0	0	0	0	0	0.01	0	0.01	0	0	0	0	0	0	0	0	0.01	0	0	0	0	0	0	0	0	0.00114286
Arcobacter	0	0	0	0	0	0	0	0	0	0	0	0	0	0	0	0.02	0	0	0	0	0	0	0	0	0	0	0	0	0.01	0	0.01	0	0	0	0	0.00114286
Alkaliphilus	0	0	0	0	0	0	0	0.03	0	0	0	0	0	0	0	0	0	0	0	0	0	0	0	0	0	0	0	0	0	0	0	0	0.01	0	0	0.00114286
Aminobacter	0	0	0	0	0	0	0.01	0	0	0	0	0	0	0	0	0.02	0.01	0	0	0	0	0	0	0	0	0	0	0	0	0	0	0	0	0	0	0.00114286
Desulfovibrio	0	0	0	0	0	0	0	0	0	0	0	0	0	0	0	0	0	0	0	0	0	0	0	0	0	0	0	0	0	0	0	0.02	0	0	0.02	0.00114286
Alloprevotella	0	0	0	0	0	0	0	0	0.01	0	0	0	0	0	0	0	0	0	0	0	0	0	0	0	0	0	0	0	0	0	0	0	0	0	0.03	0.00114286
Paraliobacillus	0	0	0	0	0	0	0	0	0	0	0	0	0	0	0	0	0	0	0	0	0	0	0	0	0	0	0	0.03	0	0	0.01	0	0	0	0	0.00114286
Cryobacterium	0	0	0	0	0	0	0	0.01	0	0	0	0	0	0	0	0	0	0	0	0	0	0	0	0	0.03	0	0	0	0	0	0	0	0	0	0	0.00114286
Thalassospira	0	0	0	0	0	0	0	0.03	0	0	0	0	0	0	0	0	0.01	0	0	0	0	0	0	0	0	0	0	0	0	0	0	0	0	0	0	0.00114286
Halopiger	0	0	0	0	0	0	0	0	0	0	0	0	0	0	0	0	0	0	0	0	0	0	0	0	0	0	0	0	0	0	0	0	0	0.04	0	0.00114286
Halolactibacillus	0	0	0	0	0	0	0	0	0	0	0	0	0	0	0	0	0	0	0	0	0	0	0	0	0	0	0	0	0	0	0	0	0	0.04	0	0.00114286
Prevotella	0	0	0	0	0	0	0	0	0	0	0	0	0	0	0	0	0	0	0	0	0	0	0	0	0	0	0	0	0	0	0.01	0	0	0	0.03	0.00114286
Lacibacter	0	0.01	0	0	0	0.01	0	0	0	0	0	0	0	0	0	0	0	0	0	0	0	0	0	0	0	0	0	0	0	0	0	0	0	0	0.02	0.00114286
Polaromonas	0	0.01	0	0	0.01	0	0	0	0	0	0	0	0	0	0	0	0	0	0	0	0.02	0	0	0	0	0	0	0	0	0	0	0	0	0	0	0.00114286
Turicibacter	0	0	0	0	0	0	0	0	0	0	0	0	0	0	0.01	0	0	0	0	0	0	0.01	0	0	0	0	0.01	0	0	0	0.01	0	0	0	0	0.00114286
Bifidobacterium	0.04	0	0	0	0	0	0	0	0	0	0	0	0	0	0	0	0	0	0	0	0	0	0	0	0	0	0	0	0	0	0	0	0	0	0	0.00114286
Paludibaculum	0	0	0	0	0	0	0	0	0	0	0	0	0	0	0	0	0	0	0	0	0.03	0	0	0	0	0	0	0	0.01	0	0	0	0	0	0	0.00114286
Amphiplicatus	0	0	0	0	0	0	0	0.04	0	0	0	0	0	0	0	0	0	0	0	0	0	0	0	0	0	0	0	0	0	0	0	0	0	0	0	0.00114286
Yersinia	0	0	0	0	0	0	0	0	0	0	0	0	0	0	0	0	0	0	0	0	0.04	0	0	0	0	0	0	0	0	0	0	0	0	0	0	0.00114286
Mucilaginibacter	0	0	0	0	0	0	0	0	0	0	0.01	0	0	0	0	0	0	0	0	0.01	0	0	0	0.01	0	0	0	0	0	0	0	0	0	0	0	0.000857143
Oceanicola	0	0	0	0	0	0	0	0	0	0	0	0	0	0	0	0.02	0	0	0	0	0	0	0	0	0	0.01	0	0	0	0	0	0	0	0	0	0.000857143
Asanoa	0	0	0	0	0	0.01	0	0	0	0	0	0	0.01	0	0	0.01	0	0	0	0	0	0	0	0	0	0	0	0	0	0	0	0	0	0	0	0.000857143
Krasilnikovia	0	0	0	0	0	0	0.01	0	0	0	0.01	0	0	0.01	0	0	0	0	0	0	0	0	0	0	0	0	0	0	0	0	0	0	0	0	0	0.000857143
Azohydromonas	0	0	0	0	0	0.01	0	0	0	0.02	0	0	0	0	0	0	0	0	0	0	0	0	0	0	0	0	0	0	0	0	0	0	0	0	0	0.000857143
Roseovarius	0	0	0	0	0	0	0	0.02	0	0	0	0	0	0	0	0.01	0	0	0	0	0	0	0	0	0	0	0	0	0	0	0	0	0	0	0	0.000857143
Clostridium IV	0	0	0	0	0	0	0	0	0	0	0	0	0	0	0	0	0	0	0	0	0	0	0.01	0	0	0	0	0	0	0	0	0.02	0	0	0	0.000857143
Stella	0	0	0.01	0	0	0.01	0	0	0	0	0	0	0	0	0	0.01	0	0	0	0	0	0	0	0	0	0	0	0	0	0	0	0	0	0	0	0.000857143
Actinomyces	0	0	0	0	0	0	0	0	0	0	0	0	0	0	0	0	0	0	0	0	0	0	0	0	0	0	0	0	0	0	0	0	0	0	0.03	0.000857143
Hansschlegelia	0	0	0.01	0	0.01	0	0	0	0	0	0	0	0.01	0	0	0	0	0	0	0	0	0	0	0	0	0	0	0	0	0	0	0	0	0	0	0.000857143
Albimonas	0	0	0	0	0	0	0	0.01	0	0	0	0	0	0	0	0	0	0	0	0	0	0	0	0	0	0.01	0	0.01	0	0	0	0	0	0	0	0.000857143
Dechloromonas	0.01	0	0	0	0	0	0	0	0	0	0	0	0	0	0	0	0	0	0	0	0.02	0	0	0	0	0	0	0	0	0	0	0	0	0	0	0.000857143
Rhodocista	0	0	0.01	0	0	0	0	0	0	0	0	0	0	0	0	0	0	0	0	0.01	0	0	0	0.01	0	0	0	0	0	0	0	0	0	0	0	0.000857143
Alteribacillus	0	0	0	0	0	0	0	0	0	0	0	0	0	0	0	0	0	0	0	0	0	0	0	0	0	0	0	0	0	0.02	0.01	0	0	0	0	0.000857143
Atopostipes	0	0	0	0	0	0	0	0	0	0	0	0	0	0	0	0	0	0	0	0	0	0	0	0	0	0	0	0	0	0	0	0.03	0	0	0	0.000857143
Brevibacillus	0	0	0	0	0	0	0	0	0	0	0	0	0	0	0	0	0	0	0	0	0	0	0	0	0	0	0	0	0	0	0	0.03	0	0	0	0.000857143
Cupriavidus	0	0	0.01	0	0	0	0	0	0	0	0.02	0	0	0	0	0	0	0	0	0	0	0	0	0	0	0	0	0	0	0	0	0	0	0	0	0.000857143
Amycolicicoccus	0	0	0	0.03	0	0	0	0	0	0	0	0	0	0	0	0	0	0	0	0	0	0	0	0	0	0	0	0	0	0	0	0	0	0	0	0.000857143
Longispora	0	0	0	0	0	0	0	0	0	0.01	0	0	0.01	0	0	0	0	0	0	0	0	0.01	0	0	0	0	0	0	0	0	0	0	0	0	0	0.000857143
Blastochloris	0	0.01	0.01	0	0	0	0.01	0	0	0	0	0	0	0	0	0	0	0	0	0	0	0	0	0	0	0	0	0	0	0	0	0	0	0	0	0.000857143
Orientia	0	0	0.01	0	0.01	0	0	0	0	0	0	0	0	0	0	0	0	0	0	0	0	0.01	0	0	0	0	0	0	0	0	0	0	0	0	0	0.000857143
Methanothrix	0	0	0	0	0	0	0	0	0	0	0	0	0	0	0	0	0	0	0	0	0	0	0	0	0	0	0	0	0	0	0	0	0	0	0.03	0.000857143
Thalassobacillus	0	0	0	0	0	0	0	0	0	0	0	0	0	0	0	0	0	0	0	0	0	0	0	0	0	0	0	0.01	0	0.01	0.01	0	0	0	0	0.000857143
Halalkalibacillus	0	0	0	0.02	0	0	0	0.01	0	0	0	0	0	0	0	0	0	0	0	0	0	0	0	0	0	0	0	0	0	0	0	0	0	0	0	0.000857143
Salinicola	0	0	0	0	0	0	0	0	0	0	0	0	0	0	0	0	0	0	0	0	0	0	0	0	0	0	0	0	0.03	0	0	0	0	0	0	0.000857143
Pleomorphomonas	0	0	0.03	0	0	0	0	0	0	0	0	0	0	0	0	0	0	0	0	0	0	0	0	0	0	0	0	0	0	0	0	0	0	0	0	0.000857143
Tissierella	0	0	0	0	0	0	0	0	0	0	0	0	0	0	0	0	0	0	0	0	0	0	0	0	0	0	0	0	0	0	0	0	0	0	0.03	0.000857143
Candidatus Procabacter	0	0	0	0	0	0	0	0	0	0	0	0	0.03	0	0	0	0	0	0	0	0	0	0	0	0	0	0	0	0	0	0	0	0	0	0	0.000857143
Chromohalobacter	0	0	0	0	0	0	0	0.02	0	0	0	0	0	0	0	0.01	0	0	0	0	0	0	0	0	0	0	0	0	0	0	0	0	0	0	0	0.000857143
Halanaerobium	0	0	0	0	0	0	0	0.02	0	0	0	0	0	0	0.01	0	0	0	0	0	0	0	0	0	0	0	0	0	0	0	0	0	0	0	0	0.000857143
Parasphingopyxis	0	0	0	0	0	0	0	0	0	0	0	0	0	0	0	0	0.01	0.02	0	0	0	0	0	0	0	0	0	0	0	0	0	0	0	0	0	0.000857143
Epilithonimonas	0	0	0	0	0	0.01	0.02	0	0	0	0	0	0	0	0	0	0	0	0	0	0	0	0	0	0	0	0	0	0	0	0	0	0	0	0	0.000857143
Alistipes	0	0	0	0	0	0	0	0	0	0	0	0	0	0	0	0	0	0	0	0	0	0	0	0	0	0	0	0	0	0	0	0.02	0	0	0.01	0.000857143
Desulfoprunum	0	0	0	0	0	0	0	0	0	0	0	0	0	0	0	0	0	0	0	0	0.02	0	0	0	0	0	0	0	0	0	0	0	0	0	0.01	0.000857143
Pleionea	0	0	0	0	0	0	0	0.02	0	0	0	0	0	0	0	0	0	0	0	0	0	0	0	0	0	0	0	0	0	0	0	0	0.01	0	0	0.000857143
Salinirepens	0	0	0	0	0	0	0	0.01	0	0	0	0	0	0	0	0	0.02	0	0	0	0	0	0	0	0	0	0	0	0	0	0	0	0	0	0	0.000857143
Bogoriella	0	0	0.02	0.01	0	0	0	0	0	0	0	0	0	0	0	0	0	0	0	0	0	0	0	0	0	0	0	0	0	0	0	0	0	0	0	0.000857143
Jeotgalicoccus	0	0	0	0	0	0	0	0	0	0	0	0	0	0	0.01	0	0	0	0	0	0	0	0	0	0	0	0	0	0.01	0	0	0.01	0	0	0	0.000857143
Mesonia	0	0	0	0	0	0	0	0	0	0	0	0	0	0	0.01	0.01	0	0	0	0	0	0	0	0	0	0	0	0.01	0	0	0	0	0	0	0	0.000857143
Flindersiella	0	0	0	0	0	0	0	0	0	0	0	0	0	0.03	0	0	0	0	0	0	0	0	0	0	0	0	0	0	0	0	0	0	0	0	0	0.000857143
Kordiimonas	0	0	0	0	0	0	0	0.03	0	0	0	0	0	0	0	0	0	0	0	0	0	0	0	0	0	0	0	0	0	0	0	0	0	0	0	0.000857143
Stappia	0	0	0	0.01	0	0	0	0	0.01	0	0	0	0	0	0	0	0	0	0	0	0.01	0	0	0	0	0	0	0	0	0	0	0	0	0	0	0.000857143
Variibacter	0	0.02	0	0	0	0	0	0	0	0	0.01	0	0	0	0	0	0	0	0	0	0	0	0	0	0	0	0	0	0	0	0	0	0	0	0	0.000857143
Pseudosphingobacterium	0	0	0	0	0	0	0	0	0	0	0	0	0	0	0	0	0	0.01	0.02	0	0	0	0	0	0	0	0	0	0	0	0	0	0	0	0	0.000857143
Yuhushiella	0	0	0	0	0	0	0	0	0	0	0	0	0	0	0	0	0	0	0	0	0	0	0	0	0	0.03	0	0	0	0	0	0	0	0	0	0.000857143
Salinigranum	0	0	0	0	0	0	0	0.01	0	0	0	0	0	0	0	0	0	0	0	0	0	0	0	0	0.02	0	0	0	0	0	0	0	0	0	0	0.000857143
Natranaerovirga	0	0	0	0	0	0	0	0.01	0	0	0	0	0	0	0	0.01	0	0	0	0	0.01	0	0	0	0	0	0	0	0	0	0	0	0	0	0	0.000857143
Phascolarctobacterium	0	0	0	0	0	0	0	0	0	0	0	0	0	0	0	0	0	0	0	0	0	0	0	0	0	0	0	0	0	0	0	0.02	0	0.01	0	0.000857143
Brevifollis	0	0.02	0	0	0	0	0	0	0	0	0	0	0	0	0	0	0	0	0	0	0.01	0	0	0	0	0	0	0	0	0	0	0	0	0	0	0.000857143
Nakamurella	0	0	0	0	0.01	0	0	0	0	0	0	0	0	0	0	0	0	0	0	0.01	0	0	0	0	0	0	0	0	0	0	0	0	0	0	0	0.000571429
Rickettsia	0	0	0	0	0	0	0.01	0	0	0	0	0	0	0	0	0	0	0	0	0	0	0	0	0	0	0	0	0	0.01	0	0	0	0	0	0	0.000571429
Dongia	0	0	0	0	0	0	0	0	0	0	0.01	0	0	0	0	0	0	0	0	0	0.01	0	0	0	0	0	0	0	0	0	0	0	0	0	0	0.000571429
Comamonas	0	0	0	0	0	0	0	0	0	0	0	0	0	0	0	0	0	0	0	0	0	0.01	0	0	0	0	0	0	0	0	0	0.01	0	0	0	0.000571429
Actinopolymorpha	0	0	0	0	0	0	0	0	0	0	0	0	0.01	0.01	0	0	0	0	0	0	0	0	0	0	0	0	0	0	0	0	0	0	0	0	0	0.000571429
Candidatus Koribacter	0.01	0	0	0	0	0	0	0	0	0	0	0	0	0	0	0.01	0	0	0	0	0	0	0	0	0	0	0	0	0	0	0	0	0	0	0	0.000571429
Hoeflea	0	0	0	0	0	0	0	0	0	0	0	0	0	0	0.01	0	0	0	0	0	0	0	0	0	0	0	0.01	0	0	0	0	0	0	0	0	0.000571429
Vulgatibacter	0	0	0	0	0	0	0	0	0	0	0	0	0	0	0	0	0.01	0	0	0	0	0	0	0	0	0	0	0	0	0.01	0	0	0	0	0	0.000571429
Caenispirillum	0	0	0	0	0	0	0	0.02	0	0	0	0	0	0	0	0	0	0	0	0	0	0	0	0	0	0	0	0	0	0	0	0	0	0	0	0.000571429
Rhizorhapis	0	0	0.01	0	0	0.01	0	0	0	0	0	0	0	0	0	0	0	0	0	0	0	0	0	0	0	0	0	0	0	0	0	0	0	0	0	0.000571429
Saccharibacillus	0	0	0.01	0	0	0	0	0	0	0	0	0	0	0	0	0	0	0	0	0	0	0	0	0	0	0.01	0	0	0	0	0	0	0	0	0	0.000571429
Olleya	0	0	0	0	0	0	0	0.01	0	0	0	0	0.01	0	0	0	0	0	0	0	0	0	0	0	0	0	0	0	0	0	0	0	0	0	0	0.000571429
Sporacetigenium	0	0	0	0	0	0	0	0	0	0	0	0	0	0	0	0	0	0	0	0	0	0	0	0	0	0	0	0	0	0	0	0.02	0	0	0	0.000571429
Salirhabdus	0	0	0	0	0	0	0	0	0	0	0	0	0	0	0	0	0	0	0	0	0	0	0	0	0	0	0	0	0	0	0.02	0	0	0	0	0.000571429
Alloactinosynnema	0	0	0	0	0	0	0	0	0	0	0	0	0	0	0	0	0	0	0	0	0	0	0.01	0	0	0	0	0	0.01	0	0	0	0	0	0	0.000571429
Youngiibacter	0	0	0	0	0	0	0	0.01	0	0	0	0	0	0	0	0.01	0	0	0	0	0	0	0	0	0	0	0	0	0	0	0	0	0	0	0	0.000571429
Tetragenococcus	0	0	0	0	0	0	0	0	0	0	0	0	0	0	0	0	0	0	0	0	0	0	0	0	0	0	0	0	0	0	0	0	0	0	0.02	0.000571429
Azotobacter	0	0	0	0	0	0	0	0	0	0	0	0	0.01	0	0	0.01	0	0	0	0	0	0	0	0	0	0	0	0	0	0	0	0	0	0	0	0.000571429
Beggiatoa	0	0	0	0	0	0	0	0	0	0	0	0	0	0	0	0	0	0	0	0	0	0	0	0	0.01	0	0	0	0.01	0	0	0	0	0	0	0.000571429
Woesearchaeota Incertae Sedis AR16	0	0	0	0	0	0	0.01	0.01	0	0	0	0	0	0	0	0	0	0	0	0	0	0	0	0	0	0	0	0	0	0	0	0	0	0	0	0.000571429
Woesearchaeota Incertae Sedis AR15	0	0	0	0	0	0	0	0	0	0	0	0	0	0	0	0	0	0	0	0	0	0	0	0	0.02	0	0	0	0	0	0	0	0	0	0	0.000571429
Pelobacter	0	0	0	0	0	0	0	0.02	0	0	0	0	0	0	0	0	0	0	0	0	0	0	0	0	0	0	0	0	0	0	0	0	0	0	0	0.000571429
Acholeplasma	0	0	0	0	0	0	0	0	0	0	0	0	0	0	0	0	0	0	0	0	0	0	0	0	0	0	0	0	0	0	0	0	0	0	0.02	0.000571429
Shimazuella	0.02	0	0	0	0	0	0	0	0	0	0	0	0	0	0	0	0	0	0	0	0	0	0	0	0	0	0	0	0	0	0	0	0	0	0	0.000571429
Nitrospirillum	0.01	0	0	0	0	0	0.01	0	0	0	0	0	0	0	0	0	0	0	0	0	0	0	0	0	0	0	0	0	0	0	0	0	0	0	0	0.000571429
Weissella	0.01	0	0	0	0	0	0	0	0	0	0	0	0	0	0	0	0	0	0	0	0	0	0	0	0	0.01	0	0	0	0	0	0	0	0	0	0.000571429
Achromobacter	0	0	0	0	0	0	0	0	0	0	0	0	0	0	0	0	0	0	0	0	0	0	0	0	0	0	0	0	0	0	0	0.02	0	0	0	0.000571429
Mongoliicoccus	0	0	0	0.02	0	0	0	0	0	0	0	0	0	0	0	0	0	0	0	0	0	0	0	0	0	0	0	0	0	0	0	0	0	0	0	0.000571429
Smaragdicoccus	0	0	0	0	0	0	0	0	0	0	0	0	0	0	0	0	0	0	0	0	0	0	0	0	0	0	0	0	0	0	0	0	0.02	0	0	0.000571429
Sneathiella	0	0	0	0	0	0	0	0.02	0	0	0	0	0	0	0	0	0	0	0	0	0	0	0	0	0	0	0	0	0	0	0	0	0	0	0	0.000571429
Magnetospirillum	0	0	0	0	0	0	0	0	0	0	0	0.01	0	0	0	0	0	0	0	0	0.01	0	0	0	0	0	0	0	0	0	0	0	0	0	0	0.000571429
Lentilitoribacter	0	0	0	0	0	0	0	0	0	0	0	0	0	0	0	0	0.01	0	0	0	0	0	0	0	0	0	0	0	0	0	0	0	0.01	0	0	0.000571429
Smithella	0	0	0	0	0	0	0	0	0	0	0	0	0	0	0	0	0	0	0	0	0	0	0	0	0	0	0.02	0	0	0	0	0	0	0	0	0.000571429
Alkalibacterium	0	0	0.01	0	0	0	0	0	0	0	0	0	0	0	0	0	0	0	0	0	0	0	0	0	0	0	0	0.01	0	0	0	0	0	0	0	0.000571429
Barnesiella	0	0	0	0	0	0	0	0	0	0	0	0	0	0	0.01	0	0	0	0	0	0	0	0	0	0	0.01	0	0	0	0	0	0	0	0	0	0.000571429
Gp19	0	0	0	0	0	0	0	0	0	0	0	0	0	0	0	0	0	0	0	0	0.01	0	0	0	0	0	0	0	0	0	0	0	0.01	0	0	0.000571429
Xiphinematobacter	0	0	0	0.02	0	0	0	0	0	0	0	0	0	0	0	0	0	0	0	0	0	0	0	0	0	0	0	0	0	0	0	0	0	0	0	0.000571429
Streptosporangium	0	0	0	0	0	0	0.01	0	0	0	0.01	0	0	0	0	0	0	0	0	0	0	0	0	0	0	0	0	0	0	0	0	0	0	0	0	0.000571429
Halarchaeum	0	0	0	0	0	0	0	0	0	0	0	0	0	0	0	0	0	0	0	0	0	0	0	0	0	0	0	0	0	0	0.02	0	0	0	0	0.000571429
Desulfosporosinus	0	0	0	0	0	0	0	0	0	0	0	0	0	0	0	0.01	0	0	0	0	0.01	0	0	0	0	0	0	0	0	0	0	0	0	0	0	0.000571429
Thalassolituus	0	0	0	0	0	0	0	0	0	0	0	0	0	0	0	0	0.01	0	0	0	0	0	0	0	0	0	0	0.01	0	0	0	0	0	0	0	0.000571429
Chitinimonas	0	0	0	0	0	0.01	0	0	0	0	0	0	0.01	0	0	0	0	0	0	0	0	0	0	0	0	0	0	0	0	0	0	0	0	0	0	0.000571429
Heliimonas	0	0	0	0	0	0.01	0	0	0	0	0	0	0	0	0	0	0	0	0	0	0	0	0	0	0	0	0	0	0	0	0	0.01	0	0	0	0.000571429
Mobiluncus	0	0	0	0	0	0	0	0	0	0	0	0	0	0	0	0	0	0	0	0	0	0	0	0	0	0	0	0	0	0	0	0.02	0	0	0	0.000571429
Geothermomicrobium	0	0	0.01	0	0	0	0	0	0	0	0	0	0	0	0	0	0	0	0	0	0	0	0	0	0	0	0	0	0	0	0	0.01	0	0	0	0.000571429
Halioglobus	0	0	0	0	0	0	0	0.02	0	0	0	0	0	0	0	0	0	0	0	0	0	0	0	0	0	0	0	0	0	0	0	0	0	0	0	0.000571429
Flexithrix	0	0	0	0	0	0	0	0.02	0	0	0	0	0	0	0	0	0	0	0	0	0	0	0	0	0	0	0	0	0	0	0	0	0	0	0	0.000571429
Hamadaea	0	0	0	0	0	0.01	0	0	0	0	0	0	0	0	0	0	0	0	0	0	0	0.01	0	0	0	0	0	0	0	0	0	0	0	0	0	0.000571429
Acidothermus	0	0	0	0	0	0	0	0	0	0	0	0	0	0	0	0	0	0	0	0	0	0	0.01	0.01	0	0	0	0	0	0	0	0	0	0	0	0.000571429
Microcella	0	0	0	0	0	0	0	0	0	0	0	0	0	0	0	0	0	0	0	0	0	0	0	0	0	0	0	0.02	0	0	0	0	0	0	0	0.000571429
Oceanibacterium	0	0	0	0	0	0	0	0	0	0	0	0	0	0	0	0	0	0	0	0	0.02	0	0	0	0	0	0	0	0	0	0	0	0	0	0	0.000571429
Candidatus Solibacter	0	0	0	0	0	0	0	0	0	0	0	0	0	0	0	0	0	0	0	0	0.02	0	0	0	0	0	0	0	0	0	0	0	0	0	0	0.000571429
Tepidiphilus	0	0	0	0	0	0	0	0	0	0	0	0	0	0	0	0	0	0	0	0	0	0	0	0	0	0	0	0	0	0	0	0	0	0	0.02	0.000571429
Sulfuritalea	0	0	0	0	0	0	0	0	0	0	0	0	0	0	0	0	0	0	0	0	0.02	0	0	0	0	0	0	0	0	0	0	0	0	0	0	0.000571429
Vulcaniibacterium	0	0	0	0	0	0	0	0	0	0	0	0	0.01	0	0	0	0	0	0	0.01	0	0	0	0	0	0	0	0	0	0	0	0	0	0	0	0.000571429
Oscillibacter	0	0	0	0	0	0	0	0	0	0	0	0	0	0	0	0	0	0	0	0	0	0	0	0	0	0	0	0	0	0	0	0	0	0	0.02	0.000571429
Rhodocyclus	0	0.01	0	0	0	0	0	0	0	0	0	0	0	0	0	0	0	0	0	0	0.01	0	0	0	0	0	0	0	0	0	0	0	0	0	0	0.000571429
Georgfuchsia	0	0.01	0	0	0	0	0	0	0	0	0	0	0	0	0	0	0	0	0	0	0.01	0	0	0	0	0	0	0	0	0	0	0	0	0	0	0.000571429
Haloarchaeobius	0	0	0	0	0	0	0	0.01	0	0	0	0	0	0	0	0	0	0	0	0	0	0	0	0	0.01	0	0	0	0	0	0	0	0	0	0	0.000571429
Clostridium III	0	0	0	0	0	0	0	0.01	0	0	0	0	0	0	0	0	0	0	0	0	0.01	0	0	0	0	0	0	0	0	0	0	0	0	0	0	0.000571429
Burkholderia	0	0	0	0	0	0	0	0	0	0	0	0	0.01	0	0	0	0	0	0	0	0	0	0	0	0	0	0	0	0	0	0	0	0	0	0	0.000285714
Cloacibacterium	0	0	0	0	0	0	0	0	0	0	0	0	0	0	0	0	0	0	0	0	0	0	0	0	0	0	0	0	0	0	0	0	0	0	0.01	0.000285714
Actinocorallia	0.01	0	0	0	0	0	0	0	0	0	0	0	0	0	0	0	0	0	0	0	0	0	0	0	0	0	0	0	0	0	0	0	0	0	0	0.000285714
Cereibacter	0	0	0	0	0	0	0	0	0	0	0	0	0	0	0	0	0	0	0	0	0.01	0	0	0	0	0	0	0	0	0	0	0	0	0	0	0.000285714
Desulfarculus	0	0	0	0	0	0	0	0	0	0	0	0	0	0.01	0	0	0	0	0	0	0	0	0	0	0	0	0	0	0	0	0	0	0	0	0	0.000285714
Pacearchaeota Incertae Sedis AR13	0	0	0	0	0	0	0	0.01	0	0	0	0	0	0	0	0	0	0	0	0	0	0	0	0	0	0	0	0	0	0	0	0	0	0	0	0.000285714
Pantoea	0	0	0	0	0	0	0	0	0	0	0	0	0	0	0	0	0	0	0	0	0	0.01	0	0	0	0	0	0	0	0	0	0	0	0	0	0.000285714
Kineococcus	0	0	0	0	0	0	0	0	0	0	0	0	0	0	0	0	0	0	0	0	0	0	0	0	0	0	0	0.01	0	0	0	0	0	0	0	0.000285714
Clostridium XI	0	0	0	0	0	0	0	0	0	0	0	0	0	0	0	0	0	0	0	0	0	0	0	0	0	0.01	0	0	0	0	0	0	0	0	0	0.000285714
Symbiobacterium	0	0	0	0	0	0	0	0	0	0	0	0	0	0	0	0.01	0	0	0	0	0	0	0	0	0	0	0	0	0	0	0	0	0	0	0	0.000285714
Arenicella	0	0	0	0	0	0	0	0	0	0	0	0	0	0	0	0	0	0	0	0	0	0	0	0	0	0	0.01	0	0	0	0	0	0	0	0	0.000285714
Sunxiuqinia	0	0	0	0	0	0	0	0	0	0	0	0	0	0	0	0	0	0	0	0	0.01	0	0	0	0	0	0	0	0	0	0	0	0	0	0	0.000285714
Olsenella	0	0	0	0	0	0	0	0	0	0	0	0	0	0	0	0	0	0	0	0	0.01	0	0	0	0	0	0	0	0	0	0	0	0	0	0	0.000285714
Ornithinibacillus	0	0	0	0	0	0	0	0	0	0	0	0	0	0	0	0	0	0	0	0	0	0	0	0	0	0	0	0	0	0	0.01	0	0	0	0	0.000285714
Perlucidibaca	0	0	0	0	0	0.01	0	0	0	0	0	0	0	0	0	0	0	0	0	0	0	0	0	0	0	0	0	0	0	0	0	0	0	0	0	0.000285714
Salinibacillus	0	0	0	0	0	0	0	0	0	0	0	0	0	0	0	0	0	0	0	0	0	0	0	0	0	0	0	0.01	0	0	0	0	0	0	0	0.000285714
Dokdonella	0	0.01	0	0	0	0	0	0	0	0	0	0	0	0	0	0	0	0	0	0	0	0	0	0	0	0	0	0	0	0	0	0	0	0	0	0.000285714
Sphingomicrobium	0	0	0	0	0	0	0	0	0	0	0	0	0	0	0	0	0	0	0	0	0	0	0	0	0	0.01	0	0	0	0	0	0	0	0	0	0.000285714
Aquaspirillum	0	0	0	0	0	0.01	0	0	0	0	0	0	0	0	0	0	0	0	0	0	0	0	0	0	0	0	0	0	0	0	0	0	0	0	0	0.000285714
Vibrio	0	0	0	0	0	0	0	0	0	0	0	0	0.01	0	0	0	0	0	0	0	0	0	0	0	0	0	0	0	0	0	0	0	0	0	0	0.000285714
Motilibacter	0	0	0	0	0	0	0	0	0	0	0	0	0	0	0	0	0	0	0	0.01	0	0	0	0	0	0	0	0	0	0	0	0	0	0	0	0.000285714
Fusibacter	0	0	0	0	0	0	0	0	0	0	0	0	0	0	0	0.01	0	0	0	0	0	0	0	0	0	0	0	0	0	0	0	0	0	0	0	0.000285714
Loktanella	0	0	0	0	0	0	0	0.01	0	0	0	0	0	0	0	0	0	0	0	0	0	0	0	0	0	0	0	0	0	0	0	0	0	0	0	0.000285714
Insolitispirillum	0	0	0	0	0	0	0	0	0	0	0	0	0	0	0	0	0	0	0	0	0	0.01	0	0	0	0	0	0	0	0	0	0	0	0	0	0.000285714
Sorangium	0	0	0	0	0	0	0	0	0	0	0	0	0	0	0	0	0	0	0	0	0	0	0	0	0	0	0	0	0	0	0	0.01	0	0	0	0.000285714
Porphyromonas	0	0	0	0	0	0	0	0	0	0	0	0	0	0	0	0	0	0	0	0	0	0	0	0	0	0	0	0	0	0	0	0	0	0	0.01	0.000285714
Ekhidna	0	0	0	0	0	0	0	0.01	0	0	0	0	0	0	0	0	0	0	0	0	0	0	0	0	0	0	0	0	0	0	0	0	0	0	0	0.000285714
Candidatus Endomicrobium	0	0	0	0	0	0	0	0	0	0	0	0	0	0	0	0	0	0	0	0	0.01	0	0	0	0	0	0	0	0	0	0	0	0	0	0	0.000285714
Ancalomicrobium	0	0	0	0	0	0	0	0	0	0	0	0	0	0	0	0	0	0	0	0	0	0	0	0	0	0	0	0	0	0	0	0.01	0	0	0	0.000285714
Sulfuricurvum	0	0	0	0	0	0	0	0	0	0	0	0	0	0	0	0	0	0	0	0	0	0	0	0	0	0	0	0	0	0	0	0	0	0	0.01	0.000285714
Geoalkalibacter	0	0	0	0	0	0	0	0.01	0	0	0	0	0	0	0	0	0	0	0	0	0	0	0	0	0	0	0	0	0	0	0	0	0	0	0	0.000285714
Aidingimonas	0	0	0	0	0	0	0	0	0	0	0	0	0	0	0	0	0	0	0	0	0	0	0	0	0.01	0	0	0	0	0	0	0	0	0	0	0.000285714
Xanthomonas	0	0	0	0	0	0	0	0	0	0	0	0	0	0	0	0	0	0	0	0	0.01	0	0	0	0	0	0	0	0	0	0	0	0	0	0	0.000285714
Gallionella	0	0	0	0	0	0	0	0	0	0	0	0	0	0	0	0	0	0	0	0	0.01	0	0	0	0	0	0	0	0	0	0	0	0	0	0	0.000285714
Roseivirga	0	0	0	0	0	0	0	0	0	0	0	0	0	0	0	0	0	0	0	0	0	0	0	0	0	0	0	0	0	0	0	0	0.01	0	0	0.000285714
Telmatocola	0	0.01	0	0	0	0	0	0	0	0	0	0	0	0	0	0	0	0	0	0	0	0	0	0	0	0	0	0	0	0	0	0	0	0	0	0.000285714
Taonella	0	0	0	0	0	0	0	0	0	0	0	0.01	0	0	0	0	0	0	0	0	0	0	0	0	0	0	0	0	0	0	0	0	0	0	0	0.000285714
Falsirhodobacter	0	0	0	0	0	0	0	0	0	0	0	0	0	0	0	0	0	0	0	0	0	0	0	0	0	0	0	0.01	0	0	0	0	0	0	0	0.000285714
Chloroflexus	0	0.01	0	0	0	0	0	0	0	0	0	0	0	0	0	0	0	0	0	0	0	0	0	0	0	0	0	0	0	0	0	0	0	0	0	0.000285714
Alsobacter	0	0.01	0	0	0	0	0	0	0	0	0	0	0	0	0	0	0	0	0	0	0	0	0	0	0	0	0	0	0	0	0	0	0	0	0	0.000285714
Haloechinothrix	0	0	0	0.01	0	0	0	0	0	0	0	0	0	0	0	0	0	0	0	0	0	0	0	0	0	0	0	0	0	0	0	0	0	0	0	0.000285714
Williamsia	0	0	0.01	0	0	0	0	0	0	0	0	0	0	0	0	0	0	0	0	0	0	0	0	0	0	0	0	0	0	0	0	0	0	0	0	0.000285714
Flavonifractor	0	0	0	0	0	0	0	0	0	0	0	0	0	0	0	0	0	0	0	0	0	0	0	0	0	0	0	0	0	0	0	0.01	0	0	0	0.000285714
Lachnospiracea_incertae_sedis	0.01	0	0	0	0	0	0	0	0	0	0	0	0	0	0	0	0	0	0	0	0	0	0	0	0	0	0	0	0	0	0	0	0	0	0	0.000285714
Tropicimonas	0	0	0	0	0	0	0	0	0.01	0	0	0	0	0	0	0	0	0	0	0	0	0	0	0	0	0	0	0	0	0	0	0	0	0	0	0.000285714
Desertibacter	0	0	0	0	0	0	0	0	0	0	0	0	0	0	0	0	0	0	0	0	0.01	0	0	0	0	0	0	0	0	0	0	0	0	0	0	0.000285714
Phaeovibrio	0.01	0	0	0	0	0	0	0	0	0	0	0	0	0	0	0	0	0	0	0	0	0	0	0	0	0	0	0	0	0	0	0	0	0	0	0.000285714
Sandarakinorhabdus	0	0	0	0	0	0	0	0	0	0	0	0	0.01	0	0	0	0	0	0	0	0	0	0	0	0	0	0	0	0	0	0	0	0	0	0	0.000285714
Candidatus Anammoxoglobus	0	0	0	0	0	0	0	0	0	0	0	0	0	0	0	0	0.01	0	0	0	0	0	0	0	0	0	0	0	0	0	0	0	0	0	0	0.000285714
Halocella	0	0	0	0	0	0	0	0.01	0	0	0	0	0	0	0	0	0	0	0	0	0	0	0	0	0	0	0	0	0	0	0	0	0	0	0	0.000285714
Aliiglaciecola	0	0	0	0	0	0	0	0	0	0	0	0	0	0	0	0	0	0	0	0	0	0	0	0	0	0	0	0.01	0	0	0	0	0	0	0	0.000285714
Shewanella	0	0	0	0	0	0	0	0	0	0	0	0	0	0	0	0	0	0.01	0	0	0	0	0	0	0	0	0	0	0	0	0	0	0	0	0	0.000285714
Seinonella	0.01	0	0	0	0	0	0	0	0	0	0	0	0	0	0	0	0	0	0	0	0	0	0	0	0	0	0	0	0	0	0	0	0	0	0	0.000285714
Salisediminibacterium	0	0	0	0.01	0	0	0	0	0	0	0	0	0	0	0	0	0	0	0	0	0	0	0	0	0	0	0	0	0	0	0	0	0	0	0	0.000285714
Odoribacter	0	0	0	0	0	0	0	0	0	0	0	0	0	0	0	0	0	0	0	0	0	0	0	0	0	0	0	0	0	0	0	0.01	0	0	0	0.000285714
Enteractinococcus	0	0	0	0	0	0	0	0	0	0	0	0	0	0	0	0	0	0	0	0	0	0	0	0	0	0	0	0	0	0	0	0	0	0	0.01	0.000285714
Thermoactinospora	0	0	0	0	0	0	0	0	0	0	0	0	0	0	0	0	0	0	0	0	0	0	0	0	0	0	0	0	0.01	0	0	0	0	0	0	0.000285714
SR1_genera_incertae_sedis	0	0	0	0	0	0	0	0	0	0	0	0	0	0	0	0	0	0	0	0	0	0	0	0	0	0	0	0	0	0	0	0	0.01	0	0	0.000285714
Acetoanaerobium	0	0	0	0	0	0	0	0.01	0	0	0	0	0	0	0	0	0	0	0	0	0	0	0	0	0	0	0	0	0	0	0	0	0	0	0	0.000285714
Sideroxydans	0	0	0	0	0	0	0	0	0	0	0	0	0	0	0	0	0	0	0	0	0.01	0	0	0	0	0	0	0	0	0	0	0	0	0	0	0.000285714
Azospira	0	0	0	0	0	0	0	0	0	0	0	0	0	0	0	0	0	0	0	0	0.01	0	0	0	0	0	0	0	0	0	0	0	0	0	0	0.000285714
Puniceicoccus	0	0	0	0.01	0	0	0	0	0	0	0	0	0	0	0	0	0	0	0	0	0	0	0	0	0	0	0	0	0	0	0	0	0	0	0	0.000285714
Draconibacterium	0	0	0	0	0	0	0.01	0	0	0	0	0	0	0	0	0	0	0	0	0	0	0	0	0	0	0	0	0	0	0	0	0	0	0	0	0.000285714
Tsukamurella	0.01	0	0	0	0	0	0	0	0	0	0	0	0	0	0	0	0	0	0	0	0	0	0	0	0	0	0	0	0	0	0	0	0	0	0	0.000285714
Luteococcus	0	0	0	0	0	0	0	0	0	0	0	0	0	0	0	0	0	0	0	0	0	0	0	0	0	0	0	0	0	0	0	0	0	0	0.01	0.000285714
Quadrisphaera	0.01	0	0	0	0	0	0	0	0	0	0	0	0	0	0	0	0	0	0	0	0	0	0	0	0	0	0	0	0	0	0	0	0	0	0	0.000285714
Pelolinea	0	0	0	0	0	0	0	0	0	0	0	0	0	0	0	0	0	0	0	0	0.01	0	0	0	0	0	0	0	0	0	0	0	0	0	0	0.000285714
Dehalogenimonas	0	0	0	0	0	0	0	0	0	0	0	0	0	0	0	0	0	0	0	0	0.01	0	0	0	0	0	0	0	0	0	0	0	0	0	0	0.000285714
Maritalea	0	0	0	0	0	0	0	0	0	0	0	0	0	0	0	0	0	0	0	0	0	0	0	0	0	0.01	0	0	0	0	0	0	0	0	0	0.000285714
Ruminococcus	0	0	0	0	0	0	0	0	0	0	0	0	0	0	0	0	0	0	0	0	0	0	0	0	0	0	0	0	0	0	0	0	0	0	0.01	0.000285714
Meganema	0	0	0	0	0	0	0	0	0	0	0	0	0	0	0	0	0	0	0	0	0	0.01	0	0	0	0	0	0	0	0	0	0	0	0	0	0.000285714
Tepidamorphus	0	0	0	0	0	0	0	0	0	0	0	0	0	0	0	0	0.01	0	0	0	0	0	0	0	0	0	0	0	0	0	0	0	0	0	0	0.000285714
Thiothrix	0.01	0	0	0	0	0	0	0	0	0	0	0	0	0	0	0	0	0	0	0	0	0	0	0	0	0	0	0	0	0	0	0	0	0	0	0.000285714
Hartmannibacter	0	0	0	0	0	0.01	0	0	0	0	0	0	0	0	0	0	0	0	0	0	0	0	0	0	0	0	0	0	0	0	0	0	0	0	0	0.000285714
Methanosarcina	0	0	0	0	0	0.01	0	0	0	0	0	0	0	0	0	0	0	0	0	0	0	0	0	0	0	0	0	0	0	0	0	0	0	0	0	0.000285714
Pusillimonas	0	0	0	0	0	0	0	0	0	0	0	0	0	0	0	0	0	0	0	0	0	0.01	0	0	0	0	0	0	0	0	0	0	0	0	0	0.000285714
Brochothrix	0	0	0	0	0	0	0	0	0	0	0	0	0	0	0	0	0	0	0	0	0	0	0.01	0	0	0	0	0	0	0	0	0	0	0	0	0.000285714
Alkalispirillum	0	0	0	0	0	0	0	0	0	0	0	0	0	0	0	0	0.01	0	0	0	0	0	0	0	0	0	0	0	0	0	0	0	0	0	0	0.000285714
Spongiibacter	0	0	0	0	0	0	0	0	0	0	0	0	0	0	0	0	0.01	0	0	0	0	0	0	0	0	0	0	0	0	0	0	0	0	0	0	0.000285714
Ferribacterium	0	0	0	0	0	0	0	0	0	0	0	0	0	0	0	0	0	0	0	0	0.01	0	0	0	0	0	0	0	0	0	0	0	0	0	0	0.000285714
Limisphaera	0	0.01	0	0	0	0	0	0	0	0	0	0	0	0	0	0	0	0	0	0	0	0	0	0	0	0	0	0	0	0	0	0	0	0	0	0.000285714
Vitellibacter	0	0	0	0	0	0	0	0	0	0.01	0	0	0	0	0	0	0	0	0	0	0	0	0	0	0	0	0	0	0	0	0	0	0	0	0	0.000285714
Belliella	0	0	0	0.01	0	0	0	0	0	0	0	0	0	0	0	0	0	0	0	0	0	0	0	0	0	0	0	0	0	0	0	0	0	0	0	0.000285714
Aminomonas	0	0	0	0	0	0	0	0	0	0	0	0	0	0	0	0	0	0	0	0	0	0	0	0	0	0	0	0	0.01	0	0	0	0	0	0	0.000285714
Planosporangium	0	0	0	0	0	0.01	0	0	0	0	0	0	0	0	0	0	0	0	0	0	0	0	0	0	0	0	0	0	0	0	0	0	0	0	0	0.000285714
Desulfurispora	0	0	0	0	0	0	0	0	0	0	0	0	0	0	0	0.01	0	0	0	0	0	0	0	0	0	0	0	0	0	0	0	0	0	0	0	0.000285714
Halopolyspora	0	0	0	0.01	0	0	0	0	0	0	0	0	0	0	0	0	0	0	0	0	0	0	0	0	0	0	0	0	0	0	0	0	0	0	0	0.000285714
Blautia	0	0	0	0	0	0	0	0	0	0	0	0	0	0	0	0	0	0	0	0	0	0	0	0	0	0	0	0	0	0	0	0.01	0	0	0	0.000285714
Bryobacter	0	0.01	0	0	0	0	0	0	0	0	0	0	0	0	0	0	0	0	0	0	0	0	0	0	0	0	0	0	0	0	0	0	0	0	0	0.000285714
Polymorphobacter	0	0.01	0	0	0	0	0	0	0	0	0	0	0	0	0	0	0	0	0	0	0	0	0	0	0	0	0	0	0	0	0	0	0	0	0	0.000285714
Salarchaeum	0	0	0	0	0	0	0	0	0	0	0	0	0	0	0	0	0	0	0	0	0	0	0	0	0	0.01	0	0	0	0	0	0	0	0	0	0.000285714
Halomarina	0	0	0	0	0	0	0	0	0	0	0	0	0	0	0	0	0	0	0	0	0	0	0	0	0	0.01	0	0	0	0	0	0	0	0	0	0.000285714
Thermosulfurimonas	0	0	0	0	0	0	0	0	0	0	0	0	0	0	0	0	0	0.01	0	0	0	0	0	0	0	0	0	0	0	0	0	0	0	0	0	0.000285714
Halobacteroides	0	0	0	0	0	0	0	0	0	0	0	0	0	0	0	0	0	0	0	0	0	0	0	0	0.01	0	0	0	0	0	0	0	0	0	0	0.000285714
Moheibacter	0	0	0	0	0	0	0	0	0	0	0	0	0	0	0	0	0	0	0	0	0	0.01	0	0	0	0	0	0	0	0	0	0	0	0	0	0.000285714
Prauserella	0	0	0	0	0	0	0	0	0	0	0	0	0	0	0	0	0	0	0	0	0	0	0	0	0	0.01	0	0	0	0	0	0	0	0	0	0.000285714
Propionicimonas	0	0	0	0	0	0	0	0	0	0	0	0	0	0	0	0	0	0	0	0	0.01	0	0	0	0	0	0	0	0	0	0	0	0	0	0	0.000285714
Allocatelliglobosispora	0	0	0	0	0	0	0	0	0	0	0	0	0	0	0	0	0	0	0	0	0.01	0	0	0	0	0	0	0	0	0	0	0	0	0	0	0.000285714
Anoxynatronum	0	0	0	0	0	0	0	0	0	0	0	0	0	0	0	0	0	0	0	0	0	0.01	0	0	0	0	0	0	0	0	0	0	0	0	0	0.000285714
Parvibaculum	0	0	0	0	0	0	0	0.01	0	0	0	0	0	0	0	0	0	0	0	0	0	0	0	0	0	0	0	0	0	0	0	0	0	0	0	0.000285714
Henriciella	0	0	0	0	0	0	0	0.01	0	0	0	0	0	0	0	0	0	0	0	0	0	0	0	0	0	0	0	0	0	0	0	0	0	0	0	0.000285714
Halostagnicola	0	0	0	0	0	0	0	0	0	0	0	0	0	0	0	0.01	0	0	0	0	0	0	0	0	0	0	0	0	0	0	0	0	0	0	0	0.000285714
Acanthopleuribacter	0	0	0	0	0	0	0	0.01	0	0	0	0	0	0	0	0	0	0	0	0	0	0	0	0	0	0	0	0	0	0	0	0	0	0	0	0.000285714
Halothiobacillus	0	0	0	0	0	0	0	0	0	0	0	0	0	0	0.01	0	0	0	0	0	0	0	0	0	0	0	0	0	0	0	0	0	0	0	0	0.000285714
Rudanella	0	0.01	0	0	0	0	0	0	0	0	0	0	0	0	0	0	0	0	0	0	0	0	0	0	0	0	0	0	0	0	0	0	0	0	0	0.000285714
Gardnerella	0	0	0.01	0	0	0	0	0	0	0	0	0	0	0	0	0	0	0	0	0	0	0	0	0	0	0	0	0	0	0	0	0	0	0	0	0.000285714
Oligosphaera	0	0	0	0	0	0	0	0	0	0	0	0.01	0	0	0	0	0	0	0	0	0	0	0	0	0	0	0	0	0	0	0	0	0	0	0	0.000285714
Caldisericum	0	0	0	0	0	0.01	0	0	0	0	0	0	0	0	0	0	0	0	0	0	0	0	0	0	0	0	0	0	0	0	0	0	0	0	0	0.000285714
Rhodovulum	0	0	0	0	0	0	0	0.01	0	0	0	0	0	0	0	0	0	0	0	0	0	0	0	0	0	0	0	0	0	0	0	0	0	0	0	0.000285714
